# Supplementary material for: Widespread adaptive evolution in angiosperm photosystems provides insight into the evolution of photosystem II repair
Source: Plant Cell. 2024 Oct 15;37(1):koae281. doi: 10.1093/plcell/koae281 (PMC11663578; doi:10.1093/plcell/koae281)
Supplement: koae281_Supplementary_Data [file koae281_supplementary_data.zip]

Archive with 8 entries (8 files):
- Supplemental File 1.txt
- Supplementary Figures.pdf
- Supplementary Table S1.csv
- Supplementary Table S2.csv
- Supplementary Table S3.csv
- Table S5.csv
- TableS4.csv
- tpc.00578.2024-s11.pdf
