# Supplementary material for: Widespread adaptive evolution in angiosperm photosystems provides insight into the evolution of photosystem II repair
Source: Plant Cell. 2024 Oct 15;37(1):koae281. doi: 10.1093/plcell/koae281 (PMC11663578; doi:10.1093/plcell/koae281)
Supplement: koae281_Supplementary_Data [file koae281_supplementary_data.zip › Supplementary Table S1.csv]

Supplementary Table S1. List of all 386 recurrent substitutions identified across 20 photosystem proteins during angiosperm evolution.
Complex - Photosystem I (PSI) and Photosystem II (PSII)
Alignment_site - Position of the adaptive evolvinf site in the protein multiple sequence alignment.
Structural_site - Position of the adaptively evolving site in the 5L8R (PSI) and 7OUI (PSII) structures
Parent - Identity of the parent amino acid in the substitution. I.e., X in X->Y.
Child - Identity of the child amino acid in the substitution. I.e., Y in X->Y.
Recurrence - Number of times adaptive susbtitution inferred to have occurred across the 771 internal branches of the species phylogeny.
Modelled - Differentiating between adaptive sites that are and are not modelled in the photosystem structures
Cofactor binding - Identifying sites with a heavy atom <4 anstroms from a heavy cofactor atom (- indicate residues that are not modelled in the structures).
PPI - Identifying sites at protein-protein interfaces as determined by PDBSum (- indicate residues that are not modelled in the structures).
Transmembrane - Distinguising regions in the transmembrane versus extramembrane from the Uniprot page for the Arabisopsis protein
DDG_binding - change in the binding energy of the ligand upon amino acid substitution (kcal/mol). Multiple values for residues in contact with multiple ligands
DDG_PPI - change in interaction energy between subunits upon amino acid substitution (kcal/mol).
PS_Region - core of peripheral protein of the respective photosystem
Complex	Gene	Alignment_site	Structural_site	Parent	Child	Recurrence	Modelled	Cofactor binding	PPI	Transmembrane	Prodigy-ligand DDG kcal/mol	BUDE DDG kcal/mol	Region2
PSI	psaA	4	-	R	S	4	No	-	-	-	-	-	core
PSI	psaA	8	-	P	S	10	No	-	-	-	-	-	core
PSI	psaA	13	21	V	L	3	Yes	No	Yes	-	-	-0.17	core
PSI	psaA	19	27	I	V	24	Yes	Yes	No	-	0.03	-	core
PSI	psaA	25	33	E	Q	11	Yes	No	No	Extramembrane	-	-	core
PSI	psaA	25	33	E	A	5	Yes	No	No	Extramembrane	-	-	core
PSI	psaA	28	36	R	I	3	Yes	No	No	Extramembrane	-	-	core
PSI	psaA	28	36	R	K	25	Yes	No	No	Extramembrane	-	-	core
PSI	psaA	34	42	R	K	12	Yes	No	No	Extramembrane	-	-	core
PSI	psaA	36	44	I	L	12	Yes	No	No	Extramembrane	-	-	core
PSI	psaA	41	49	D	E	9	Yes	No	No	Extramembrane	-	-	core
PSI	psaA	59	67	H	Q	6	Yes	No	No	Extramembrane	-	-	core
PSI	psaA	61	69	S	N	8	Yes	No	No	Extramembrane	-	-	core
PSI	psaA	61	69	N	D	2	Yes	No	No	Extramembrane	-	-	core
PSI	psaA	61	69	G	D	2	Yes	No	No	Extramembrane	-	-	core
PSI	psaA	106	114	T	I	4	Yes	No	No	Extramembrane	-	-	core
PSI	psaA	109	117	G	R	17	Yes	No	No	Extramembrane	-	-	core
PSI	psaA	144	152	I	M	6	Yes	No	No	Extramembrane	-	-	core
PSI	psaA	144	152	I	L	33	Yes	No	No	Extramembrane	-	-	core
PSI	psaA	144	152	L	I	2	Yes	No	No	Extramembrane	-	-	core
PSI	psaA	152	160	S	N	28	Yes	No	No	Extramembrane	-	-	core
PSI	psaA	152	160	N	S	5	Yes	No	No	Extramembrane	-	-	core
PSI	psaA	163	171	A	G	5	Yes	Yes	No	Transmembrane	0	-	core
PSI	psaA	165	173	V	I	10	Yes	No	No	Transmembrane	-	-	core
PSI	psaA	165	173	I	V	6	Yes	No	No	Transmembrane	-	-	core
PSI	psaA	166	174	F	C	3	Yes	Yes	No	Transmembrane	0/0/0	-	core
PSI	psaA	168	176	A	G	5	Yes	No	No	Transmembrane	-	-	core
PSI	psaA	168	176	S	A	3	Yes	No	No	Transmembrane	-	-	core
PSI	psaA	209	217	S	G	8	Yes	Yes	No	Transmembrane	0/0.03/0.01	-	core
PSI	psaA	215	223	V	I	7	Yes	No	No	Transmembrane	-	-	core
PSI	psaA	255	263	A	S	7	Yes	No	No	Extramembrane	-	-	core
PSI	psaA	261	269	F	L	4	Yes	Yes	No	Extramembrane	0.03/0.09/0/0	-	core
PSI	psaA	270	278	A	S	14	Yes	Yes	No	Extramembrane	0	-	core
PSI	psaA	271	279	E	D	18	Yes	No	No	Extramembrane	-	-	core
PSI	psaA	274	282	S	T	11	Yes	Yes	No	Extramembrane	0	-	core
PSI	psaA	291	299	I	T	6	Yes	Yes	No	Transmembrane	0.05	-	core
PSI	psaA	292	300	A	V	4	Yes	No	No	Transmembrane	-	-	core
PSI	psaA	300	308	I	V	6	Yes	Yes	No	Transmembrane	0.01/0/0	-	core
PSI	psaA	310	318	R	K	8	Yes	Yes	No	Extramembrane	0.16	-	core
PSI	psaA	314	322	G	A	5	Yes	Yes	No	Extramembrane	0	-	core
PSI	psaA	318	326	G	S	13	Yes	No	No	Extramembrane	-	-	core
PSI	psaA	318	326	G	D	3	Yes	No	No	Extramembrane	-	-	core
PSI	psaA	319	327	L	I	6	Yes	Yes	No	Extramembrane	0/0.01	-	core
PSI	psaA	351	359	S	A	6	Yes	Yes	No	Extramembrane	0/0	-	core
PSI	psaA	352	360	L	I	5	Yes	Yes	No	Extramembrane	0/0	-	core
PSI	psaA	360	368	L	S	5	Yes	Yes	No	Transmembrane	0.04/0.01/0.04	-	core
PSI	psaA	363	371	V	I	20	Yes	Yes	No	Transmembrane	-0.03/-0.03	-	core
PSI	psaA	370	378	S	A	26	Yes	Yes	No	Transmembrane	0	-	core
PSI	psaA	379	387	I	T	5	Yes	No	No	Extramembrane	-	-	core
PSI	psaA	441	449	A	V	11	Yes	Yes	No	Transmembrane	-0.06	-	core
PSI	psaA	479	487	V	I	7	Yes	Yes	No	Extramembrane	-0.02	-	core
PSI	psaA	480	488	L	F	3	Yes	Yes	No	Extramembrane	0/-0.09	-	core
PSI	psaA	484	492	V	I	7	Yes	Yes	No	Extramembrane	-0.01/-0.03	-	core
PSI	psaA	487	495	T	I	4	Yes	Yes	No	Extramembrane	-0.05	-	core
PSI	psaA	489	497	A	T	9	Yes	No	No	Extramembrane	-	-	core
PSI	psaA	490	498	D	N	3	Yes	No	No	Extramembrane	-	-	core
PSI	psaA	490	498	D	G	9	Yes	No	No	Extramembrane	-	-	core
PSI	psaA	493	501	G	V	5	Yes	No	No	Extramembrane	-	-	core
PSI	psaA	493	501	S	N	2	Yes	No	No	Extramembrane	-	-	core
PSI	psaA	493	501	G	S	19	Yes	No	No	Extramembrane	-	-	core
PSI	psaA	493	501	S	G	2	Yes	No	No	Extramembrane	-	-	core
PSI	psaA	494	502	A	V	9	Yes	No	No	Extramembrane	-	-	core
PSI	psaA	494	502	V	I	8	Yes	No	No	Extramembrane	-	-	core
PSI	psaA	494	502	V	L	2	Yes	No	No	Extramembrane	-	-	core
PSI	psaA	500	508	T	I	4	Yes	No	No	Extramembrane	-	-	core
PSI	psaA	501	509	T	A	20	Yes	No	No	Extramembrane	-	-	core
PSI	psaA	502	510	S	G	7	Yes	No	No	Extramembrane	-	-	core
PSI	psaA	510	518	G	S	12	Yes	No	No	Extramembrane	-	-	core
PSI	psaA	510	518	G	A	8	Yes	No	No	Extramembrane	-	-	core
PSI	psaA	510	518	G	V	3	Yes	No	No	Extramembrane	-	-	core
PSI	psaA	511	519	D	G	4	Yes	No	No	Extramembrane	-	-	core
PSI	psaA	600	608	A	S	30	Yes	Yes	No	Transmembrane	0	-	core
PSI	psaA	620	628	I	L	3	Yes	No	No	Extramembrane	-	-	core
PSI	psaA	621	629	S	N	9	Yes	No	No	Extramembrane	-	-	core
PSI	psaA	625	633	I	V	6	Yes	No	No	Extramembrane	-	-	core
PSI	psaA	625	633	M	V	3	Yes	No	No	Extramembrane	-	-	core
PSI	psaA	639	647	I	T	5	Yes	No	No	Extramembrane	-	-	core
PSI	psaA	670	678	F	L	4	Yes	Yes	No	Transmembrane	0.08/0	-	core
PSI	psaA	712	720	T	I	5	Yes	No	Yes	Extramembrane	-	0.46	core
PSI	psaA	728	736	T	A	5	Yes	Yes	No	Transmembrane	0.03/0/0	-	core
PSI	psaB	76	76	S	A	4	Yes	No	No	Extramembrane	-	-	core
PSI	psaB	76	76	A	T	3	Yes	No	No	Extramembrane	-	-	core
PSI	psaB	110	110	L	P	9	Yes	No	Yes	Extramembrane	-	0.04	core
PSI	psaB	110	110	I	V	2	Yes	No	Yes	Extramembrane	-	0.02	core
PSI	psaB	110	110	I	S	2	Yes	No	Yes	Extramembrane	-	0.09	core
PSI	psaB	110	110	A	V	2	Yes	No	Yes	Extramembrane	-	-0.07	core
PSI	psaB	110	110	A	T	5	Yes	No	Yes	Extramembrane	-	-0.03	core
PSI	psaB	133	133	E	G	4	Yes	No	No	Extramembrane	-	-	core
PSI	psaB	143	143	F	L	2	Yes	No	No	Transmembrane	-	-	core
PSI	psaB	144	144	F	L	4	Yes	No	No	Transmembrane	-	-	core
PSI	psaB	145	145	L	I	6	Yes	Yes	No	Transmembrane	0.01	-	core
PSI	psaB	147	147	A	V	10	Yes	No	No	Transmembrane	-	-	core
PSI	psaB	148	148	I	L	10	Yes	Yes	No	Transmembrane	0/-0.02	-	core
PSI	psaB	149	149	S	F	3	Yes	Yes	No	Transmembrane	0	-	core
PSI	psaB	151	151	I	L	5	Yes	No	No	Transmembrane	-	-	core
PSI	psaB	151	151	I	V	7	Yes	No	No	Transmembrane	-	-	core
PSI	psaB	152	152	G	A	2	Yes	No	No	Transmembrane	-	-	core
PSI	psaB	152	152	A	G	20	Yes	No	No	Transmembrane	-	-	core
PSI	psaB	165	165	V	L	4	Yes	No	No	Extramembrane	-	-	core
PSI	psaB	201	201	G	A	29	Yes	No	No	Extramembrane	-	-	core
PSI	psaB	205	205	E	Q	6	Yes	No	No	Extramembrane	-	-	core
PSI	psaB	206	206	Y	S	16	Yes	No	No	Extramembrane	-	-	core
PSI	psaB	212	212	F	L	7	Yes	Yes	No	Extramembrane	0.04/0.07	-	core
PSI	psaB	214	214	D	N	5	Yes	No	No	Extramembrane	-	-	core
PSI	psaB	223	223	G	A	4	Yes	No	No	Extramembrane	-	-	core
PSI	psaB	223	223	G	E	3	Yes	No	No	Extramembrane	-	-	core
PSI	psaB	225	225	L	F	7	Yes	Yes	Yes	Extramembrane	-0.05/0	-0.22	core
PSI	psaB	226	226	L	F	3	Yes	Yes	Yes	Extramembrane	-0.09/0/-0.04	-0.04	core
PSI	psaB	232	232	L	I	8	Yes	No	No	Extramembrane	-	-	core
PSI	psaB	240	240	S	G	8	Yes	No	No	Extramembrane	-	-	core
PSI	psaB	240	240	S	N	7	Yes	No	No	Extramembrane	-	-	core
PSI	psaB	241	241	S	N	7	Yes	No	No	Extramembrane	-	-	core
PSI	psaB	245	245	G	S	5	Yes	No	No	Extramembrane	-	-	core
PSI	psaB	245	245	G	A	3	Yes	No	No	Extramembrane	-	-	core
PSI	psaB	247	247	T	A	4	Yes	No	No	Extramembrane	-	-	core
PSI	psaB	248	248	Q	E	5	Yes	No	No	Extramembrane	-	-	core
PSI	psaB	273	273	I	M	30	Yes	Yes	No	Transmembrane	0.04	-	core
PSI	psaB	281	281	A	G	5	Yes	No	No	Transmembrane	-	-	core
PSI	psaB	282	282	F	I	12	Yes	No	No	Transmembrane	-	-	core
PSI	psaB	282	282	F	V	3	Yes	No	No	Transmembrane	-	-	core
PSI	psaB	283	283	I	L	29	Yes	Yes	No	Transmembrane	0	-	core
PSI	psaB	286	286	V	I	28	Yes	Yes	Yes	Transmembrane	0	-0.14	core
PSI	psaB	301	301	M	I	9	Yes	Yes	No	Extramembrane	-0.03	-	core
PSI	psaB	309	309	I	T	11	Yes	No	No	Extramembrane	-	-	core
PSI	psaB	330	330	I	L	19	Yes	Yes	No	Transmembrane	-0.01	-	core
PSI	psaB	357	357	A	P	4	Yes	Yes	No	Extramembrane	-0.05	-	core
PSI	psaB	392	392	I	L	5	Yes	Yes	No	Transmembrane	0	-	core
PSI	psaB	404	404	E	K	4	Yes	No	No	Extramembrane	-	-	core
PSI	psaB	404	404	Q	R	3	Yes	No	No	Extramembrane	-	-	core
PSI	psaB	413	413	D	E	8	Yes	No	No	Extramembrane	-	-	core
PSI	psaB	419	419	I	K	7	Yes	No	Yes	Transmembrane	-	0.11	core
PSI	psaB	425	425	A	V	5	Yes	No		Transmembrane	-	-	core
PSI	psaB	471	471	T	A	8	Yes	No		Extramembrane	-	-	core
PSI	psaB	471	471	S	L	3	Yes	No		Extramembrane	-	-	core
PSI	psaB	482	482	N	S	20	Yes	No		Extramembrane	-	-	core
PSI	psaB	482	482	N	T	9	Yes	No		Extramembrane	-	-	core
PSI	psaB	483	483	G	S	4	Yes	No		Extramembrane	-	-	core
PSI	psaB	491	491	S	N	9	Yes	No	Yes	Extramembrane	-	-0.38	core
PSI	psaB	501	501	V	I	39	Yes	No		Extramembrane	-	-	core
PSI	psaB	501	501	I	V	6	Yes	No		Extramembrane	-	-	core
PSI	psaB	636	636	N	T	3	Yes	No	Yes	Extramembrane	-	-0.53	core
PSI	psaB	640	640	M	T	4	Yes	No	Yes	Extramembrane	-	-6.15	core
PSI	psaB	659	659	T	I	4	Yes	Yes		Transmembrane	-0.05/-0.05	-	core
PSI	psaC	70	70	W	G	5	Yes	No		Extramembrane	-	-	core
PSI	psaC	70	70	W	S	3	Yes	No		Extramembrane	-	-	core
PSI	psaC	70	70	G	R	3	Yes	No		Extramembrane	-	-	core
PSI	psaC	70	70	G	Q	2	Yes	No		Extramembrane	-	-	core
PSI	psaC	71	71	P	S	7	Yes	No	Yes	Extramembrane	-	-0.25	core
PSI	psaC	71	71	H	N	4	Yes	No	Yes	Extramembrane	-	4.23	core
PSI	psaC	71	71	H	P	3	Yes	No	Yes	Extramembrane	-	-1	core
PSI	psaC	78	78	G	A	3	Yes	No	Yes	Extramembrane	-	-0.22	core
PSI	psaC	80	80	A	G	3	Yes	No	Yes	Extramembrane	-	0.38	core
PSI	psaI	2	-	T	I	16	No	-	-	-	-	-	periphery
PSI	psaI	3	1	T	I	10	Yes	No	No	Extramembrane	-	-	periphery
PSI	psaI	4	2	F	L	21	Yes	No	No	Extramembrane	-	-	periphery
PSI	psaI	4	2	L	F	14	Yes	No	No	Extramembrane	-	-	periphery
PSI	psaI	5	3	N	S	12	Yes	No	No	Extramembrane	-	-	periphery
PSI	psaI	6	4	L	F	12	Yes	Yes	No	Extramembrane	-0.01	-	periphery
PSI	psaI	9	7	I	F	6	Yes	No	No	Transmembrane	-	-	periphery
PSI	psaI	10	8	F	L	12	Yes	Yes	No	Transmembrane	0.07	-	periphery
PSI	psaI	27	25	S	F	37	Yes	Yes	Yes	Transmembrane	0/-0.11	-1.67	periphery
PSI	psaI	29	27	H	Y	15	Yes	No	No	Extramembrane	-	-	periphery
PSI	psaJ	4	4	I	L	6	Yes	No	Yes	Extramembrane	-	-0.54	periphery
PSI	psaJ	4	4	L	F	5	Yes	No	Yes	Extramembrane	-	-0.21	periphery
PSI	psaJ	4	4	F	L	2	Yes	No	Yes	Extramembrane	-	0.21	periphery
PSI	psaJ	10	10	V	A	10	Yes	No	Yes	Transmembrane	-	0.18	periphery
PSI	psaJ	10	10	V	T	5	Yes	No	Yes	Transmembrane	-	-0.06	periphery
PSI	psaJ	17	17	L	I	10	Yes	Yes	No	Transmembrane	0/0	-	periphery
PSI	psaJ	21	21	S	A	11	Yes	No	No	Transmembrane	-	-	periphery
PSI	psaJ	21	21	A	V	9	Yes	No	No	Transmembrane	-	-	periphery
PSI	psaJ	32	32	L	F	11	Yes	Yes	Yes (F)	Extramembrane	0/-0.09	0	periphery
PSII	psbA	36	36	L	V	3	Yes	Yes	Yes	Transmembrane	0	0.95	core
PSII	psbA	155	155	A	T	3	Yes	Yes	No	Transmembrane	0	-	core
PSII	psbA	155	155	T	A	28	Yes	Yes	No	Transmembrane	0	-	core
PSII	psbA	231	231	E	Q	4	Yes	No	Yes	Extramembrane	-	2.43	core
PSII	psbA	235	235	E	A	18	Yes	Yes	Yes	Extramembrane	0/0/ 0	1.43	core
PSII	psbA	238	238	K	R	13	Yes	No	No	Extramembrane	-	-	core
PSII	psbA	243	243	E	G	4	Yes	No	Yes	Extramembrane	-	0.1	core
PSII	psbA	287	287	A	S	6	Yes	Yes	No	Transmembrane	0	-	core
PSII	psbA	345	-	A	S	6	No	-	-	-	-	-	core
PSII	psbA	345	-	A	V	5	No	-	-	-	-	-	core
PSII	psbA	346	-	I	T	2	No	-	-	-	-	-	core
PSII	psbA	346	-	V	L	5	No	-	-	-	-	-	core
PSII	psbA	346	-	V	I	6	No	-	-	-	-	-	core
PSII	psbA	346	-	L	V	2	No	-	-	-	-	-	core
PSII	psbA	346	-	I	V	4	No	-	-	-	-	-	core
PSII	psbA	348	-	A	V	15	No	-	-	-	-	-	core
PSII	psbA	350	-	S	A	5	No	-	-	-	-	-	core
PSII	psbA	350	-	S	F	2	No	-	-	-	-	-	core
PSII	psbA	351	-	T	I	20	No	-	-	-	-	-	core
PSII	psbA	351	-	L	I	3	No	-	-	-	-	-	core
PSII	psbB	20	20	L	I	17	Yes	Yes	No	Extramembrane	0/0	-	core
PSII	psbB	21	21	A	S	8	Yes	No	No	Transmembrane	-	-	core
PSII	psbB	21	21	S	A	27	Yes	No	No	Transmembrane	-	-	core
PSII	psbB	31	31	S	A	7	Yes	Yes	No	Transmembrane	0	-	core
PSII	psbB	73	73	N	D	6	Yes	No	No	Extramembrane	-	-	core
PSII	psbB	79	79	S	N	9	Yes	No	No	Extramembrane	-	-	core
PSII	psbB	84	84	T	A	7	Yes	No	Yes	Extramembrane	-	0	core
PSII	psbB	85	85	V	A	3	Yes	No	No	Extramembrane	-	-	core
PSII	psbB	85	85	I	V	23	Yes	No	No	Extramembrane	-	-	core
PSII	psbB	86	86	P	S	2	Yes	No	No	Extramembrane	-	-	core
PSII	psbB	88	88	P	S	4	Yes	Yes	No	Extramembrane	error modelling	-	core
PSII	psbB	90	90	I	L	7	Yes	No	No	Extramembrane	-	-	core
PSII	psbB	98	98	G	T	2	Yes	No	No	Extramembrane	-	-	core
PSII	psbB	102	102	V	L	6	Yes	Yes	No	Transmembrane	0	-	core
PSII	psbB	102	102	V	M	8	Yes	Yes	No	Transmembrane	0	-	core
PSII	psbB	121	121	E	A	8	Yes	No	Yes	Extramembrane	-	0.1	core
PSII	psbB	124	124	C	S	20	Yes	No	Yes	Extramembrane	-	-0.34	core
PSII	psbB	124	124	C	T	7	Yes	No	Yes	Extramembrane	-	-0.53	core
PSII	psbB	124	124	S	T	2	Yes	No	Yes	Extramembrane	-	-0.17	core
PSII	psbB	148	148	V	L	20	Yes	Yes	No	Transmembrane	0/0	-	core
PSII	psbB	180	180	S	A	9	Yes	No	No	Extramembrane	-	-	core
PSII	psbB	180	180	S	P	20	Yes	No	No	Extramembrane	-	-	core
PSII	psbB	182	182	N	S	10	Yes	Yes	No	Extramembrane	0.06	-	core
PSII	psbB	184	184	S	L	2	Yes	No	No	Extramembrane	-	-	core
PSII	psbB	184	184	A	S	4	Yes	No	No	Extramembrane	-	-	core
PSII	psbB	184	184	S	A	3	Yes	No	No	Extramembrane	-	-	core
PSII	psbB	187	187	V	L	2	Yes	Yes	Yes	Extramembrane	0/ -0.02	-0.42	core
PSII	psbB	188	188	G	S	2	Yes	No	Yes	Extramembrane	-	-0.27	core
PSII	psbB	289	289	G	S	18	Yes	No	No	Extramembrane	-	-	core
PSII	psbB	290	290	D	N	3	Yes	No	No	Extramembrane	-	-	core
PSII	psbB	290	290	A	T	9	Yes	No	No	Extramembrane	-	-	core
PSII	psbB	293	293	A	S	11	Yes	No	No	Extramembrane	-	-	core
PSII	psbB	296	296	Q	K	8	Yes	No	No	Extramembrane	-	-	core
PSII	psbB	298	298	L	F	7	Yes	No	No	Extramembrane	-	-	core
PSII	psbB	299	299	S	A	7	Yes	No	No	Extramembrane	-	-	core
PSII	psbB	301	301	A	V	7	Yes	No	No	Extramembrane	-	-	core
PSII	psbB	332	332	N	S	13	Yes	Yes	No	Extramembrane	0.09	-	core
PSII	psbB	345	345	I	V	11	Yes	No	No	Extramembrane	-	-	core
PSII	psbB	345	345	V	I	10	Yes	No	No	Extramembrane	-	-	core
PSII	psbB	347	347	R	K	8	Yes	No	No	Extramembrane	-	-	core
PSII	psbB	352	352	R	H	14	Yes	No	No	Extramembrane	-	-	core
PSII	psbB	415	415	A	V	7	Yes	No	No	Extramembrane	-	-	core
PSII	psbB	457	457	T	S	2	Yes	Yes	Yes	Transmembrane	0	0.43	core
PSII	psbB	471	471	A	S	6	Yes	No	Yes	Transmembrane	-	4	core
PSII	psbB	488	-	A	S	9	No	-	-	-	-	-	core
PSII	psbB	494	-	A	T	32	No	-	-	-	-	-	core
PSII	psbB	498	-	L	I	11	No	-	-	-	-	-	core
PSII	psbB	498	-	L	V	3	No	-	-	-	-	-	core
PSII	psbB	504	-	R	K	27	No	-	-	-	-	-	core
PSII	psbB	505	-	R	K	9	No	-	-	-	-	-	core
PSII	psbB	507	-	V	G	9	No	-	-	-	-	-	core
PSII	psbB	507	-	A	P	2	No	-	-	-	-	-	core
PSII	psbB	507	-	V	A	22	No	-	-	-	-	-	core
PSII	psbB	507	-	T	A	4	No	-	-	-	-	-	core
PSII	psbB	507	-	A	T	4	No	-	-	-	-	-	core
PSII	psbB	507	-	A	V	2	No	-	-	-	-	-	core
PSII	psbB	508	-	V	A	7	No	-	-	-	-	-	core
PSII	psbB	508	-	V	I	9	No	-	-	-	-	-	core
PSII	psbC	3	-	T	I	6	No	-	-	-	-	-	core
PSII	psbC	7	-	L	Q	4	No	-	-	-	-	-	core
PSII	psbC	11	-	Y	C	3	No	-	-	-	-	-	core
PSII	psbC	12	-	P	H	14	No	-	-	-	-	-	core
PSII	psbC	24	24	A	T	6	Yes	No	No	Extramembrane	-	-	core
PSII	psbC	24	24	A	S	5	Yes	No	No	Extramembrane	-	-	core
PSII	psbC	25	25	G	S	4	Yes	Yes	No	Extramembrane	-0.03	-	core
PSII	psbC	106	106	I	L	6	Yes	No	No	Extramembrane	-	-	core
PSII	psbC	170	170	I	L	32	Yes	No	No	Transmembrane	-	-	core
PSII	psbC	170	170	L	I	3	Yes	No	No	Transmembrane	-	-	core
PSII	psbC	177	177	L	F	19	Yes	Yes	No	Extramembrane	0	-	core
PSII	psbC	177	177	F	L	3	Yes	Yes	No	Extramembrane	0	-	core
PSII	psbC	185	185	V	I	16	Yes	No	No	Extramembrane	-	-	core
PSII	psbC	207	207	S	G	11	Yes	No	No	Extramembrane	-	-	core
PSII	psbC	208	208	V	I	7	Yes	No	No	Extramembrane	-	-	core
PSII	psbC	209	209	I	L	7	Yes	Yes	No	Extramembrane	0	-	core
PSII	psbC	233	233	L	I	2	Yes	Yes	No	Extramembrane	0/ 0	-	core
PSII	psbC	242	242	S	F	5	Yes	No	No	Transmembrane	-	-	core
PSII	psbC	246	246	L	F	23	Yes	No	No	Transmembrane	-	-	core
PSII	psbC	264	264	F	L	7	Yes	Yes	No	Transmembrane	0/ -0.04/ -0.09/ -0.05	-	core
PSII	psbC	277	277	G	A	53	Yes	Yes	No	Transmembrane	-0.03	-	core
PSII	psbC	277	277	A	G	6	Yes	Yes	No	Transmembrane	0.03	-	core
PSII	psbC	280	280	A	S	3	Yes	No	No	Transmembrane	-	-	core
PSII	psbC	280	280	S	A	39	Yes	No	No	Transmembrane	-	-	core
PSII	psbC	281	281	V	I	18	Yes	Yes	No	Transmembrane	-0.04	-	core
PSII	psbC	281	281	V	L	3	Yes	Yes	No	Transmembrane	-0.04	-	core
PSII	psbC	284	284	F	V	6	Yes	Yes	No	Transmembrane	0	-	core
PSII	psbC	285	285	I	T	13	Yes	Yes	No	Transmembrane	0.01	-	core
PSII	psbC	427	427	A	S	22	Yes	No	No	Transmembrane	-	-	core
PSII	psbC	437	437	L	F	10	Yes	Yes	No	Transmembrane	-0.08	-	core
PSII	psbC	437	437	F	L	13	Yes	Yes	No	Transmembrane	0.08	-	core
PSII	psbC	463	463	F	L	9	Yes	No	Yes	Extramembrane	-	0.25	core
PSII	psbC	468	468	S	F	11	Yes	No	No	Extramembrane	-	-	core
PSII	psbC	468	468	Y	F	4	Yes	No	No	Extramembrane	-	-	core
PSII	psbD	4	-	A	T	5	No	-	-	-	-	-	core
PSII	psbD	5	-	L	V	4	No	-	-	-	-	-	core
PSII	psbD	5	-	L	I	9	No	-	-	-	-	-	core
PSII	psbD	5	-	I	L	2	No	-	-	-	-	-	core
PSII	psbD	7	-	R	K	7	No	-	-	-	-	-	core
PSII	psbD	7	-	K	Q	2	No	-	-	-	-	-	core
PSII	psbD	7	-	R	T	2	No	-	-	-	-	-	core
PSII	psbD	8	-	F	V	5	No	-	-	-	-	-	core
PSII	psbD	8	-	V	I	2	No	-	-	-	-	-	core
PSII	psbD	9	-	T	P	2	No	-	-	-	-	-	core
PSII	psbD	11	-	D	E	2	No	-	-	-	-	-	core
PSII	psbD	13	13	N	S	4	Yes	No	No	Extramembrane	-	-	core
PSII	psbD	13	13	N	K	21	Yes	No	No	Extramembrane	-	-	core
PSII	psbD	18	18	I	T	6	Yes	No	Yes	Extramembrane	-	0.66	core
PSII	psbD	46	46	L	V	17	Yes	Yes	No	Transmembrane	0/ 0	-	core
PSII	psbD	46	46	V	L	4	Yes	Yes	No	Transmembrane	0/ 0	-	core
PSII	psbD	113	113	T	A	5	Yes	Yes	No	Transmembrane	-0.01	-	core
PSII	psbD	122	122	G	A	16	Yes	Yes	No	Transmembrane	0	-	core
PSII	psbD	122	122	A	G	3	Yes	Yes	No	Transmembrane	0	-	core
PSII	psbD	146	146	A	S	7	Yes	Yes	No	Transmembrane	0	-	core
PSII	psbD	146	146	S	A	2	Yes	Yes	No	Transmembrane	0	-	core
PSII	psbD	149	149	G	A	34	Yes	No	No	Transmembrane	-	-	core
PSII	psbD	149	149	A	G	11	Yes	No	No	Transmembrane	-	-	core
PSII	psbD	285	285	L	I	6	Yes	No	Yes	Transmembrane	-	0.12	core
PSII	psbE	59	59	S	N	6	Yes	No	No	Extramembrane	-	-	core
PSII	psbE	68	68	G	D	3	Yes	No	Yes	Extramembrane	-	0.4	core
PSII	psbE	68	68	D	N	2	Yes	No	Yes	Extramembrane	-	-1.53	core
PSII	psbE	72	72	P	S	21	Yes	No	Yes	Extramembrane	-	0.66	core
PSII	psbE	72	72	S	P	9	Yes	No	Yes	Extramembrane	-	-0.66	core
PSII	psbE	78	78	E	K	7	Yes	No	No	Extramembrane	-	-	core
PSII	psbE	81	81	R	K	6	Yes	No	No	Extramembrane	-	-	core
PSII	psbF	26	26	S	F	21	Yes	No	Yes	Transmembrane	-	-2.7	core
PSII	psbH	8	-	G	D	12	No	-	-	-	-	-	periphery
PSII	psbH	8	-	G	S	8	No	-	-	-	-	-	periphery
PSII	psbH	8	-	N	S	3	No	-	-	-	-	-	periphery
PSII	psbH	11	-	R	K	21	No	-	-	-	-	-	periphery
PSII	psbH	12	-	S	A	10	No	-	-	-	-	-	periphery
PSII	psbH	12	-	P	A	9	No	-	-	-	-	-	periphery
PSII	psbH	13	-	G	R	22	No	-	-	-	-	-	periphery
PSII	psbH	15	15	R	K	15	Yes	No	Yes	Extramembrane	-	0.19	periphery
PSII	psbH	16	16	R	Q	22	Yes	No	Yes	Extramembrane	-	0.12	periphery
PSII	psbH	16	16	R	P	5	Yes	No	Yes	Extramembrane	-	-0.25	periphery
PSII	psbH	18	18	T	G	7	Yes	No	No	Extramembrane	-	-	periphery
PSII	psbH	18	18	I	G	2	Yes	No	No	Extramembrane	-	-	periphery
PSII	psbH	18	18	G	R	2	Yes	No	No	Extramembrane	-	-	periphery
PSII	psbH	18	18	T	N	17	Yes	No	No	Extramembrane	-	-	periphery
PSII	psbH	18	18	T	I	8	Yes	No	No	Extramembrane	-	-	periphery
PSII	psbH	21	21	S	G	8	Yes	No	No	Extramembrane	-	-	periphery
PSII	psbH	21	21	D	S	12	Yes	No	No	Extramembrane	-	-	periphery
PSII	psbH	21	21	S	N	18	Yes	No	No	Extramembrane	-	-	periphery
PSII	psbH	21	21	S	D	2	Yes	No	No	Extramembrane	-	-	periphery
PSII	psbH	52	52	I	V	25	Yes	Yes	Yes	Transmembrane	0	0.22	periphery
PSII	psbH	72	72	M	T	7	Yes	Yes	Yes	Extramembrane	0	0.08	periphery
PSII	psbI	7	7	F	V	3	Yes	Yes	No	Transmembrane	0.01/ 0	-	periphery
PSII	psbI	36	-	E	D	6	No	-	-	-	-	-	periphery
PSII	psbJ	17	-	T	A	24	No	-	-	-	-	-	periphery
PSII	psbJ	20	-	L	I	4	No	-	-	-	-	-	periphery
PSII	psbJ	20	-	L	V	3	No	-	-	-	-	-	periphery
PSII	psbJ	20	-	P	L	25	No	-	-	-	-	-	periphery
PSII	psbJ	20	-	L	P	3	No	-	-	-	-	-	periphery
PSII	psbJ	24	-	S	L	4	No	-	-	-	-	-	periphery
PSII	psbJ	24	-	L	S	2	No	-	-	-	-	-	periphery
PSII	psbJ	25	-	I	L	23	No	-	-	-	-	-	periphery
PSII	psbK	5	-	F	L	13	No	-	-	-	-	-	periphery
PSII	psbK	7	-	L	F	13	No	-	-	-	-	-	periphery
PSII	psbK	10	-	L	F	10	No	-	-	-	-	-	periphery
PSII	psbK	12	-	S	Y	8	No	-	-	-	-	-	periphery
PSII	psbK	12	-	S	F	7	No	-	-	-	-	-	periphery
PSII	psbK	14	-	L	F	9	No	-	-	-	-	-	periphery
PSII	psbK	14	-	L	P	9	No	-	-	-	-	-	periphery
PSII	psbK	15	-	N	S	6	No	-	-	-	-	-	periphery
PSII	psbK	16	-	S	L	6	No	-	-	-	-	-	periphery
PSII	psbK	18	-	S	G	7	No	-	-	-	-	-	periphery
PSII	psbK	20	-	F	L	13	No	-	-	-	-	-	periphery
PSII	psbK	21	-	F	V	6	No	-	-	-	-	-	periphery
PSII	psbK	37	39	V	F	36	Yes	No	No	Transmembrane	-	-	periphery
PSII	psbK	37	39	V	I	22	Yes	No	No	Transmembrane	-	-	periphery
PSII	psbK	43	45	L	V	11	Yes	Yes	No	Transmembrane	0.04/ 0	-	periphery
PSII	psbK	43	45	V	L	40	Yes	Yes	No	Transmembrane	-0.04/0	-	periphery
PSII	psbK	44	46	L	F	46	Yes	Yes	No	Transmembrane	0	-	periphery
PSII	psbL	1	-	T	M	23	No	-	-	-	-	-	periphery
PSII	psbL	10	10	N	S	25	Yes	Yes	Yes	Extramembrane	0.07	-0.57	periphery
PSII	psbL	10	10	S	N	2	Yes	Yes	Yes	Extramembrane	-0.07	0.57	periphery
PSII	psbL	12	12	E	V	6	Yes	Yes	Yes	Extramembrane	0	0.48	periphery
PSII	psbM	30	30	V	A	6	Yes	No	No	Extramembrane	-	-	periphery
PSII	psbM	33	-	N	K	12	No	-	-	-	-	-	periphery
PSII	psbM	33	-	S	G	7	No	-	-	-	-	-	periphery
PSII	psbM	34	-	D	N	18	No	-	-	-	-	-	periphery
PSII	psbN	10	-	S	F	23	No	-	-	-	-	-	periphery
PSII	psbN	10	-	F	S	2	No	-	-	-	-	-	periphery
PSII	psbN	11	-	I	L	10	No	-	-	-	-	-	periphery
PSII	psbN	14	-	L	S	3	No	-	-	-	-	-	periphery
PSII	psbT	28	28	K	T	4	Yes	No	Yes	Extramembrane	-	1.36	periphery
PSII	psbT	30	-	P	S	7	No	-	-	-	-	-	periphery
PSII	psbZ	14	14	A	V	11	Yes	No	No	Transmembrane	-	-	periphery
PSII	psbZ	17	17	S	L	15	Yes	Yes	No	Transmembrane	0	-	periphery
PSII	psbZ	22	22	S	G	10	Yes	No	No	Transmembrane	-	-	periphery
PSII	psbZ	30	30	S	P	8	Yes	No	No	Extramembrane	-	-	periphery
PSII	psbZ	31	31	D	E	13	Yes	No	No	Extramembrane	-	-	periphery
PSII	psbZ	34	34	S	L	3	Yes	No	No	Extramembrane	-	-	periphery
PSII	psbZ	36	36	N	K	6	Yes	No	No	Extramembrane	-	-	periphery
PSII	psbZ	39	39	V	I	15	Yes	No	No	Transmembrane	-	-	periphery
PSII	psbZ	55	55	A	G	4	Yes	Yes	No	Transmembrane	0	-	periphery
