# Supplementary material for: Widespread adaptive evolution in angiosperm photosystems provides insight into the evolution of photosystem II repair
Source: Plant Cell. 2024 Oct 15;37(1):koae281. doi: 10.1093/plcell/koae281 (PMC11663578; doi:10.1093/plcell/koae281)
Supplement: koae281_Supplementary_Data [file koae281_supplementary_data.zip › Supplementary Table S3.csv]

Supplementary Table S3. All substitutions inferred to have occurred in the 20 photosystem proteins analysed.
Site - refers to the alignment site
Recurrence - indicates the number of times that substitution occurred
Gene	Site	Parent	Child	Recurrence
psaA	2	I	N	1
psaA	2	I	M	2
psaA	3	I	T	1
psaA	4	R	S	4
psaA	5	S	P	1
psaA	5	S	L	1
psaA	5	P	S	1
psaA	6	P	S	1
psaA	6	P	A	1
psaA	7	E	K	1
psaA	8	P	S	10
psaA	8	P	Q	2
psaA	9	E	D	1
psaA	10	V	M	1
psaA	11	K	Q	1
psaA	13	L	V	1
psaA	13	V	A	2
psaA	13	V	M	2
psaA	13	V	I	5
psaA	13	V	L	3
psaA	15	D	A	1
psaA	16	R	K	6
psaA	17	D	N	1
psaA	18	P	S	1
psaA	18	P	H	2
psaA	18	H	P	1
psaA	19	I	K	1
psaA	19	I	V	25
psaA	19	V	I	2
psaA	20	K	R	1
psaA	25	A	T	1
psaA	25	E	A	5
psaA	25	E	Q	11
psaA	28	R	K	26
psaA	28	R	I	3
psaA	28	K	R	1
psaA	34	R	K	12
psaA	36	I	L	12
psaA	41	D	E	9
psaA	59	H	Q	6
psaA	59	H	Y	1
psaA	60	T	S	1
psaA	60	T	G	1
psaA	61	S	G	3
psaA	61	S	N	10
psaA	61	G	D	2
psaA	61	N	D	2
psaA	62	D	N	1
psaA	65	E	D	1
psaA	70	I	V	1
psaA	70	V	I	4
psaA	76	G	S	1
psaA	80	I	V	2
psaA	82	F	L	1
psaA	83	L	I	3
psaA	83	L	V	1
psaA	103	S	G	1
psaA	106	T	A	1
psaA	106	T	I	4
psaA	106	A	V	1
psaA	109	G	A	3
psaA	109	G	R	17
psaA	109	R	K	1
psaA	114	V	I	1
psaA	118	I	V	1
psaA	126	G	S	2
psaA	129	G	R	1
psaA	143	Q	H	1
psaA	144	I	M	6
psaA	144	I	L	33
psaA	144	L	I	2
psaA	147	A	S	1
psaA	152	S	N	28
psaA	152	N	S	5
psaA	163	A	G	5
psaA	165	I	V	6
psaA	165	V	A	1
psaA	165	V	I	11
psaA	166	F	C	3
psaA	167	A	S	2
psaA	168	S	A	3
psaA	168	S	L	1
psaA	168	A	S	3
psaA	168	A	G	5
psaA	169	L	V	1
psaA	171	L	I	1
psaA	181	A	V	1
psaA	186	A	S	2
psaA	186	A	T	1
psaA	186	A	V	3
psaA	190	D	N	2
psaA	191	V	I	1
psaA	209	S	A	5
psaA	209	S	G	8
psaA	209	A	G	1
psaA	209	G	S	1
psaA	211	A	S	2
psaA	211	A	G	1
psaA	215	I	V	1
psaA	215	V	I	7
psaA	226	D	N	2
psaA	226	N	D	1
psaA	240	F	Y	1
psaA	241	I	L	1
psaA	243	N	D	1
psaA	245	D	G	2
psaA	245	D	E	2
psaA	245	D	N	1
psaA	247	L	M	3
psaA	249	E	Q	1
psaA	255	A	S	7
psaA	258	A	S	1
psaA	258	A	G	1
psaA	258	A	I	1
psaA	259	T	A	1
psaA	261	F	L	4
psaA	263	T	A	1
psaA	265	N	D	1
psaA	267	S	A	1
psaA	270	A	S	14
psaA	270	A	T	2
psaA	270	A	G	1
psaA	270	A	V	1
psaA	271	D	E	1
psaA	271	E	D	19
psaA	273	L	I	1
psaA	274	S	T	11
psaA	274	T	S	5
psaA	280	D	N	1
psaA	282	I	T	1
psaA	282	I	V	1
psaA	282	V	T	1
psaA	282	V	I	2
psaA	282	V	L	2
psaA	289	S	T	2
psaA	289	T	S	3
psaA	291	I	T	6
psaA	291	I	V	1
psaA	292	A	V	4
psaA	300	I	V	6
psaA	304	I	V	5
psaA	304	V	I	1
psaA	305	A	V	1
psaA	310	R	K	9
psaA	314	G	A	5
psaA	314	G	D	1
psaA	315	I	V	1
psaA	318	G	S	13
psaA	318	G	D	4
psaA	319	L	I	6
psaA	321	D	E	6
psaA	322	I	L	1
psaA	324	E	D	1
psaA	325	A	V	2
psaA	333	Q	E	2
psaA	333	Q	R	1
psaA	336	K	R	2
psaA	343	T	I	1
psaA	351	S	A	7
psaA	352	I	L	1
psaA	352	L	I	5
psaA	356	M	I	1
psaA	356	M	L	1
psaA	357	L	F	1
psaA	360	S	L	1
psaA	360	S	V	1
psaA	360	L	S	5
psaA	360	L	T	1
psaA	363	V	G	1
psaA	363	V	I	20
psaA	364	V	I	1
psaA	366	H	Q	1
psaA	370	S	A	26
psaA	379	T	I	1
psaA	379	I	T	5
psaA	382	G	A	2
psaA	394	I	M	1
psaA	396	G	A	1
psaA	399	I	L	1
psaA	399	I	V	2
psaA	407	A	G	1
psaA	410	M	I	1
psaA	410	M	L	1
psaA	415	D	N	2
psaA	418	T	A	1
psaA	418	T	N	1
psaA	418	T	I	3
psaA	419	R	G	1
psaA	422	D	N	1
psaA	427	V	I	1
psaA	434	I	V	1
psaA	435	I	V	1
psaA	436	S	A	1
psaA	441	A	V	11
psaA	441	V	A	1
psaA	443	I	L	1
psaA	465	P	S	1
psaA	466	Q	K	1
psaA	472	T	I	1
psaA	474	I	L	1
psaA	476	L	V	1
psaA	479	I	V	5
psaA	479	V	I	8
psaA	480	L	F	3
psaA	480	F	L	3
psaA	481	A	S	1
psaA	484	I	V	4
psaA	484	V	I	7
psaA	486	N	K	1
psaA	487	T	I	4
psaA	487	I	L	1
psaA	489	T	A	1
psaA	489	A	S	1
psaA	489	A	T	8
psaA	490	G	D	1
psaA	490	G	V	1
psaA	490	D	G	9
psaA	490	D	N	3
psaA	490	N	T	1
psaA	490	L	D	1
psaA	490	L	F	2
psaA	491	A	G	1
psaA	493	S	G	2
psaA	493	S	N	2
psaA	493	G	S	20
psaA	493	G	A	2
psaA	493	G	D	2
psaA	493	G	V	5
psaA	494	S	L	1
psaA	494	A	S	2
psaA	494	A	T	2
psaA	494	A	G	2
psaA	494	A	I	1
psaA	494	A	V	10
psaA	494	G	V	1
psaA	494	V	I	8
psaA	494	V	L	2
psaA	496	A	T	1
psaA	498	G	S	2
psaA	499	A	S	1
psaA	499	A	T	1
psaA	499	A	E	1
psaA	499	A	V	1
psaA	500	T	A	1
psaA	500	T	R	1
psaA	500	T	I	4
psaA	501	T	A	20
psaA	501	A	T	2
psaA	501	A	E	1
psaA	502	S	G	8
psaA	502	S	N	1
psaA	503	T	A	1
psaA	505	L	V	2
psaA	506	T	A	3
psaA	509	G	S	2
psaA	510	G	S	12
psaA	510	G	A	8
psaA	510	G	D	2
psaA	510	G	V	3
psaA	511	G	A	1
psaA	511	D	A	1
psaA	511	D	G	4
psaA	511	D	E	3
psaA	511	D	N	1
psaA	512	L	F	1
psaA	513	V	I	7
psaA	514	A	S	3
psaA	514	A	T	2
psaA	514	A	G	1
psaA	514	A	E	1
psaA	514	A	V	2
psaA	515	V	I	1
psaA	517	G	S	1
psaA	518	K	R	1
psaA	522	L	V	1
psaA	523	P	S	1
psaA	533	V	I	2
psaA	545	L	V	1
psaA	545	V	L	1
psaA	555	A	S	3
psaA	577	G	E	1
psaA	600	S	A	1
psaA	600	A	S	29
psaA	603	V	I	2
psaA	612	M	R	1
psaA	619	S	T	2
psaA	619	S	N	3
psaA	620	I	L	3
psaA	620	I	V	4
psaA	621	S	N	9
psaA	622	D	E	3
psaA	622	D	N	1
psaA	623	Q	E	1
psaA	623	Q	K	1
psaA	625	M	I	2
psaA	625	M	V	3
psaA	625	I	V	6
psaA	625	V	A	1
psaA	625	V	M	3
psaA	625	V	I	2
psaA	626	V	I	5
psaA	626	V	L	3
psaA	627	T	S	1
psaA	632	G	E	1
psaA	637	S	G	1
psaA	638	S	A	1
psaA	639	I	T	5
psaA	639	I	L	1
psaA	639	I	V	1
psaA	641	I	V	1
psaA	653	A	S	1
psaA	654	S	A	1
psaA	656	V	E	1
psaA	659	S	T	1
psaA	663	S	A	2
psaA	663	S	P	1
psaA	670	L	F	1
psaA	670	F	L	3
psaA	677	V	I	1
psaA	677	V	L	1
psaA	696	I	L	1
psaA	700	V	I	2
psaA	706	L	F	1
psaA	712	T	I	5
psaA	720	I	V	1
psaA	720	V	I	5
psaA	724	A	T	1
psaA	727	V	I	2
psaA	728	T	A	5
psaA	748	A	S	3
psaA	748	A	T	1
psaA	749	V	I	1
psaA	749	V	L	1
psaB	2	A	T	3
psaB	2	A	E	1
psaB	2	A	V	1
psaB	7	R	G	1
psaB	9	S	N	1
psaB	10	Q	R	1
psaB	10	Q	L	1
psaB	13	A	S	1
psaB	36	D	E	1
psaB	37	I	M	1
psaB	37	I	V	1
psaB	40	E	A	1
psaB	41	R	S	1
psaB	41	R	G	1
psaB	41	R	H	1
psaB	48	A	V	1
psaB	48	V	G	1
psaB	55	A	S	1
psaB	56	I	V	1
psaB	70	W	L	1
psaB	74	F	Y	1
psaB	75	E	Q	1
psaB	76	S	A	3
psaB	76	A	S	1
psaB	76	A	T	3
psaB	78	V	G	2
psaB	78	V	I	2
psaB	79	Q	R	1
psaB	79	Q	K	4
psaB	82	L	F	1
psaB	82	F	L	1
psaB	83	H	R	1
psaB	90	A	T	3
psaB	99	P	S	3
psaB	99	P	A	1
psaB	101	V	I	1
psaB	101	V	L	1
psaB	104	F	Y	1
psaB	105	S	T	1
psaB	105	T	S	1
psaB	110	T	A	1
psaB	110	A	S	1
psaB	110	A	T	5
psaB	110	A	V	2
psaB	110	P	L	1
psaB	110	I	S	2
psaB	110	I	T	1
psaB	110	I	V	2
psaB	110	L	P	8
psaB	110	L	I	1
psaB	110	L	F	2
psaB	111	G	S	1
psaB	116	A	S	1
psaB	120	V	L	1
psaB	127	I	T	1
psaB	127	I	V	1
psaB	129	M	L	1
psaB	129	L	M	3
psaB	129	L	I	1
psaB	131	T	N	1
psaB	133	G	S	1
psaB	133	G	E	1
psaB	133	E	A	2
psaB	133	E	G	4
psaB	133	E	D	1
psaB	133	E	Q	4
psaB	133	E	V	1
psaB	134	D	E	1
psaB	137	T	S	1
psaB	137	T	N	3
psaB	137	T	I	2
psaB	139	A	S	4
psaB	140	L	I	1
psaB	140	L	V	1
psaB	140	L	F	1
psaB	140	V	L	1
psaB	143	L	F	1
psaB	143	F	L	2
psaB	144	F	L	4
psaB	145	I	L	2
psaB	145	L	I	7
psaB	145	L	V	1
psaB	147	A	T	3
psaB	147	A	G	1
psaB	147	A	V	10
psaB	148	I	T	1
psaB	148	I	L	9
psaB	148	I	V	2
psaB	148	L	I	2
psaB	148	V	L	1
psaB	149	S	A	1
psaB	149	S	F	3
psaB	149	F	C	1
psaB	151	I	T	1
psaB	151	I	L	5
psaB	151	I	V	8
psaB	152	A	G	21
psaB	152	G	A	2
psaB	153	G	S	2
psaB	155	L	F	2
psaB	157	L	I	1
psaB	160	K	Q	1
psaB	164	S	G	1
psaB	164	S	N	3
psaB	164	S	R	1
psaB	165	V	L	4
psaB	180	S	A	1
psaB	185	V	I	1
psaB	191	T	A	5
psaB	191	A	T	1
psaB	195	V	I	1
psaB	197	V	I	2
psaB	197	V	F	1
psaB	201	A	T	1
psaB	201	G	A	29
psaB	201	G	E	2
psaB	202	S	A	2
psaB	204	G	V	1
psaB	205	E	G	1
psaB	205	E	D	1
psaB	205	E	Q	6
psaB	205	E	K	1
psaB	206	Y	S	16
psaB	206	Y	D	1
psaB	206	Y	N	1
psaB	207	V	I	1
psaB	212	F	L	7
psaB	213	L	F	1
psaB	214	D	S	1
psaB	214	D	E	4
psaB	214	D	N	6
psaB	214	E	K	1
psaB	214	N	S	1
psaB	214	N	F	1
psaB	215	V	A	2
psaB	215	V	I	1
psaB	216	L	V	1
psaB	216	V	A	1
psaB	218	H	Y	5
psaB	218	Y	H	1
psaB	220	E	A	1
psaB	220	Q	E	1
psaB	220	Q	R	2
psaB	220	Q	K	1
psaB	220	R	Q	1
psaB	223	G	S	1
psaB	223	G	T	1
psaB	223	G	A	4
psaB	223	G	D	1
psaB	223	G	E	3
psaB	223	G	V	1
psaB	225	L	F	6
psaB	225	F	L	1
psaB	226	L	F	3
psaB	226	F	L	3
psaB	227	S	T	1
psaB	227	T	S	1
psaB	227	T	A	2
psaB	227	T	M	1
psaB	231	N	S	4
psaB	231	N	D	1
psaB	232	I	V	2
psaB	232	L	I	8
psaB	232	L	V	1
psaB	234	A	T	1
psaB	235	Q	E	1
psaB	235	Q	K	1
psaB	237	P	T	1
psaB	239	S	L	1
psaB	240	S	T	3
psaB	240	S	G	8
psaB	240	S	N	7
psaB	241	S	G	2
psaB	241	S	N	7
psaB	241	S	I	1
psaB	242	H	Q	1
psaB	243	L	F	1
psaB	243	F	L	1
psaB	245	C	S	1
psaB	245	G	C	1
psaB	245	G	S	5
psaB	245	G	A	3
psaB	246	T	N	1
psaB	247	S	T	1
psaB	247	S	A	2
psaB	247	S	P	3
psaB	247	T	S	1
psaB	247	T	A	4
psaB	247	A	T	2
psaB	248	Q	E	5
psaB	248	Q	R	1
psaB	248	Q	K	2
psaB	249	G	E	1
psaB	250	S	A	1
psaB	250	S	G	1
psaB	250	A	S	1
psaB	250	A	T	2
psaB	250	A	G	1
psaB	253	A	S	1
psaB	254	I	V	1
psaB	256	T	S	1
psaB	263	P	S	1
psaB	263	P	Q	1
psaB	271	T	S	1
psaB	273	M	I	2
psaB	273	I	M	31
psaB	281	A	T	1
psaB	281	A	G	5
psaB	282	F	I	12
psaB	282	F	L	2
psaB	282	F	V	3
psaB	283	I	L	28
psaB	283	I	V	6
psaB	283	L	I	1
psaB	285	L	I	2
psaB	286	I	V	1
psaB	286	V	A	1
psaB	286	V	I	29
psaB	297	I	V	1
psaB	300	S	G	1
psaB	301	M	I	9
psaB	301	I	M	1
psaB	301	I	L	1
psaB	303	D	N	1
psaB	304	L	I	1
psaB	306	E	D	1
psaB	307	A	T	4
psaB	307	A	V	2
psaB	309	T	I	1
psaB	309	I	S	2
psaB	309	I	T	13
psaB	309	I	L	1
psaB	309	I	V	3
psaB	312	G	R	1
psaB	314	R	G	2
psaB	314	R	Q	2
psaB	314	R	L	1
psaB	317	R	L	1
psaB	320	K	Q	1
psaB	320	K	R	5
psaB	326	I	L	1
psaB	326	I	V	1
psaB	330	I	L	20
psaB	340	S	C	1
psaB	344	I	V	5
psaB	344	V	I	1
psaB	354	S	A	2
psaB	355	L	M	1
psaB	357	A	S	2
psaB	357	A	P	5
psaB	362	A	S	1
psaB	367	T	S	1
psaB	382	I	L	1
psaB	391	A	T	1
psaB	392	I	L	5
psaB	392	I	V	1
psaB	393	F	L	1
psaB	394	F	L	1
psaB	394	F	V	1
psaB	395	I	V	1
psaB	399	N	S	1
psaB	401	E	A	1
psaB	401	E	Q	1
psaB	402	Q	K	1
psaB	404	E	A	1
psaB	404	E	Q	1
psaB	404	E	K	4
psaB	404	Q	R	3
psaB	405	D	N	3
psaB	411	M	I	2
psaB	412	L	I	1
psaB	413	D	E	8
psaB	416	E	K	1
psaB	419	T	I	1
psaB	419	I	T	3
psaB	419	I	K	7
psaB	422	L	F	1
psaB	425	A	V	5
psaB	429	L	F	1
psaB	458	I	V	1
psaB	470	T	S	1
psaB	471	S	T	1
psaB	471	S	A	3
psaB	471	S	L	3
psaB	471	T	A	8
psaB	475	D	N	1
psaB	476	V	I	6
psaB	476	V	L	2
psaB	480	S	A	1
psaB	481	T	M	1
psaB	482	S	T	1
psaB	482	N	S	20
psaB	482	N	T	9
psaB	482	N	D	1
psaB	483	G	S	4
psaB	484	P	A	1
psaB	486	F	L	1
psaB	487	N	D	1
psaB	487	N	I	1
psaB	490	R	Q	4
psaB	491	S	T	4
psaB	491	S	N	9
psaB	491	N	S	1
psaB	492	I	L	4
psaB	492	I	V	1
psaB	499	N	S	4
psaB	501	I	V	8
psaB	501	V	I	40
psaB	503	E	D	2
psaB	504	N	S	3
psaB	504	N	T	3
psaB	505	S	T	2
psaB	505	S	N	3
psaB	505	S	R	1
psaB	535	V	I	1
psaB	543	G	S	1
psaB	547	M	I	1
psaB	551	K	R	1
psaB	579	A	S	2
psaB	587	I	L	1
psaB	592	F	L	1
psaB	599	I	L	1
psaB	606	V	I	2
psaB	607	S	A	2
psaB	626	L	V	2
psaB	636	N	T	3
psaB	638	F	V	1
psaB	640	M	T	4
psaB	649	M	V	1
psaB	659	T	I	4
psaB	673	E	G	3
psaB	679	A	V	1
psaB	694	R	K	3
psaB	703	V	L	1
psaB	708	V	I	1
psaB	711	A	V	1
psaC	2	S	A	2
psaC	4	S	A	1
psaC	9	D	A	2
psaC	9	D	H	1
psaC	28	M	E	1
psaC	29	I	V	1
psaC	30	P	S	1
psaC	32	D	G	1
psaC	32	D	E	1
psaC	36	A	S	1
psaC	41	S	P	3
psaC	54	C	Y	1
psaC	62	F	Y	1
psaC	65	I	V	1
psaC	65	V	I	5
psaC	68	Y	S	1
psaC	70	G	S	1
psaC	70	G	A	1
psaC	70	G	Q	2
psaC	70	G	R	3
psaC	70	W	C	2
psaC	70	W	S	3
psaC	70	W	G	5
psaC	71	A	G	1
psaC	71	P	S	7
psaC	71	P	A	1
psaC	71	H	A	1
psaC	71	H	P	3
psaC	71	H	D	2
psaC	71	H	N	4
psaC	71	H	Y	2
psaC	75	R	N	1
psaC	78	G	A	3
psaC	79	L	I	1
psaC	80	S	A	1
psaC	80	S	G	1
psaC	80	A	S	1
psaC	80	A	T	1
psaC	80	A	G	3
psaC	80	A	P	1
psaI	2	T	A	5
psaI	2	T	P	1
psaI	2	T	E	1
psaI	2	T	M	2
psaI	2	T	I	16
psaI	3	T	D	3
psaI	3	T	N	3
psaI	3	T	I	10
psaI	3	D	N	1
psaI	3	D	Y	1
psaI	4	I	L	1
psaI	4	L	S	1
psaI	4	L	P	1
psaI	4	L	M	4
psaI	4	L	I	1
psaI	4	L	F	13
psaI	4	F	P	1
psaI	4	F	I	1
psaI	4	F	L	22
psaI	5	S	G	1
psaI	5	S	N	2
psaI	5	N	S	11
psaI	5	N	T	4
psaI	5	N	D	5
psaI	5	N	Q	1
psaI	5	N	H	4
psaI	5	N	I	1
psaI	5	N	L	1
psaI	5	N	Y	1
psaI	6	L	S	1
psaI	6	L	I	1
psaI	6	L	V	1
psaI	6	L	F	12
psaI	6	V	I	1
psaI	6	F	S	1
psaI	6	F	L	8
psaI	7	P	S	4
psaI	7	P	A	1
psaI	8	S	A	7
psaI	8	S	P	1
psaI	8	A	V	1
psaI	9	I	L	6
psaI	9	I	V	5
psaI	9	I	F	6
psaI	9	L	F	1
psaI	9	V	I	1
psaI	10	L	C	1
psaI	10	F	L	14
psaI	13	L	V	1
psaI	13	L	F	5
psaI	13	F	A	1
psaI	14	V	T	1
psaI	14	V	A	1
psaI	14	V	I	1
psaI	16	L	I	1
psaI	17	L	F	1
psaI	17	V	G	1
psaI	17	V	M	1
psaI	17	V	I	2
psaI	17	V	L	1
psaI	18	F	L	6
psaI	18	F	V	3
psaI	19	P	S	1
psaI	21	M	I	1
psaI	21	I	M	7
psaI	21	I	L	3
psaI	21	I	V	2
psaI	21	I	F	3
psaI	21	F	C	1
psaI	21	F	L	1
psaI	22	A	S	2
psaI	22	A	T	1
psaI	22	A	G	1
psaI	23	M	I	4
psaI	24	A	S	5
psaI	24	A	T	7
psaI	24	A	G	2
psaI	24	A	V	6
psaI	24	V	A	1
psaI	24	V	I	1
psaI	25	S	F	2
psaI	26	L	V	1
psaI	26	L	F	1
psaI	27	S	F	38
psaI	27	F	S	1
psaI	28	L	I	8
psaI	28	L	F	6
psaI	28	F	L	2
psaI	29	H	P	2
psaI	29	H	N	1
psaI	29	H	L	2
psaI	29	H	F	1
psaI	29	H	Y	15
psaI	29	L	H	1
psaI	29	Y	H	1
psaI	29	Y	F	2
psaI	30	V	I	10
psaI	30	V	L	4
psaI	31	Q	E	1
psaI	32	R	K	1
psaI	32	K	E	3
psaI	32	K	N	5
psaI	32	K	R	5
psaI	33	T	N	1
psaI	33	N	T	1
psaI	33	N	K	8
psaI	34	K	N	1
psaI	34	K	R	3
psaI	35	I	T	1
psaI	36	S	Y	1
psaI	36	V	A	1
psaI	36	V	G	1
psaI	36	V	I	2
psaI	36	V	L	1
psaI	36	F	S	1
psaI	36	F	L	4
psaI	36	F	V	5
psaJ	2	R	G	1
psaJ	2	R	Q	5
psaJ	3	D	N	4
psaJ	3	D	Y	1
psaJ	4	I	L	5
psaJ	4	L	I	1
psaJ	4	L	F	5
psaJ	4	F	L	2
psaJ	10	A	T	1
psaJ	10	A	V	1
psaJ	10	V	T	5
psaJ	10	V	A	10
psaJ	13	V	I	2
psaJ	14	L	I	5
psaJ	14	L	V	1
psaJ	15	S	T	2
psaJ	15	T	S	4
psaJ	15	T	A	5
psaJ	16	T	A	1
psaJ	17	L	I	10
psaJ	18	W	G	1
psaJ	19	F	L	1
psaJ	20	G	A	5
psaJ	20	G	V	3
psaJ	21	S	A	11
psaJ	21	S	F	1
psaJ	21	A	S	1
psaJ	21	A	T	1
psaJ	21	A	V	9
psaJ	24	G	A	1
psaJ	25	L	I	2
psaJ	29	I	M	1
psaJ	32	L	F	11
psaJ	32	F	L	1
psaJ	36	A	V	1
psaJ	38	T	S	1
psaJ	38	T	A	4
psaJ	38	T	I	3
psaJ	38	T	V	2
psaJ	38	A	S	1
psaJ	38	I	V	1
psaJ	39	F	L	1
psaJ	40	P	S	2
psaJ	42	F	L	1
psbA	3	A	T	1
psbA	3	A	V	2
psbA	5	L	I	1
psbA	6	E	D	1
psbA	6	E	Q	1
psbA	6	E	K	1
psbA	7	R	K	1
psbA	9	E	Q	1
psbA	10	S	T	2
psbA	10	S	N	1
psbA	10	S	R	1
psbA	11	A	T	1
psbA	11	E	A	1
psbA	11	E	D	1
psbA	11	E	Q	1
psbA	12	S	N	1
psbA	12	S	R	1
psbA	18	C	S	1
psbA	21	I	V	4
psbA	21	V	I	1
psbA	25	E	D	1
psbA	36	L	V	3
psbA	36	V	L	1
psbA	52	F	L	1
psbA	53	I	V	2
psbA	53	I	F	1
psbA	55	A	S	1
psbA	56	P	F	1
psbA	83	I	V	2
psbA	83	V	I	1
psbA	100	A	S	2
psbA	119	F	S	1
psbA	125	C	S	1
psbA	155	T	A	28
psbA	155	A	T	3
psbA	180	F	L	1
psbA	227	T	N	1
psbA	228	T	N	1
psbA	230	N	S	1
psbA	230	N	A	1
psbA	231	E	Q	4
psbA	235	A	E	1
psbA	235	E	A	19
psbA	238	R	K	4
psbA	238	K	R	13
psbA	243	E	G	4
psbA	251	A	G	1
psbA	261	Q	K	1
psbA	264	S	G	1
psbA	274	F	L	1
psbA	281	V	I	3
psbA	287	A	S	6
psbA	290	I	V	1
psbA	309	S	N	1
psbA	345	A	S	6
psbA	345	A	T	1
psbA	345	A	G	2
psbA	345	A	V	5
psbA	346	I	S	1
psbA	346	I	T	2
psbA	346	I	L	1
psbA	346	I	V	5
psbA	346	L	I	1
psbA	346	L	V	2
psbA	346	V	I	5
psbA	346	V	L	5
psbA	347	E	D	3
psbA	347	E	Q	1
psbA	347	E	V	1
psbA	348	A	V	15
psbA	348	V	A	1
psbA	348	V	G	1
psbA	348	V	L	1
psbA	349	P	S	2
psbA	349	P	I	1
psbA	350	S	T	1
psbA	350	S	A	5
psbA	350	S	P	1
psbA	350	S	F	2
psbA	350	S	Y	1
psbA	351	T	S	1
psbA	351	T	I	21
psbA	351	T	L	1
psbA	351	I	L	1
psbA	351	I	V	1
psbA	351	L	I	3
psbA	352	N	K	1
psbA	353	G	A	1
psbA	353	G	V	1
psbA	353	G	F	1
psbB	4	P	S	1
psbB	20	L	I	17
psbB	21	S	A	27
psbB	21	A	S	8
psbB	31	S	A	7
psbB	31	A	S	2
psbB	34	A	S	1
psbB	38	A	G	1
psbB	38	A	V	1
psbB	39	L	F	2
psbB	43	A	S	1
psbB	44	V	I	2
psbB	51	V	A	1
psbB	51	V	I	3
psbB	60	M	L	2
psbB	63	I	L	1
psbB	67	T	S	1
psbB	71	I	V	1
psbB	71	V	I	1
psbB	72	T	N	1
psbB	72	T	I	3
psbB	73	N	S	2
psbB	73	N	D	6
psbB	76	G	S	2
psbB	77	G	S	1
psbB	79	S	T	3
psbB	79	S	G	2
psbB	79	S	N	9
psbB	80	I	V	1
psbB	81	S	L	1
psbB	81	S	Y	1
psbB	81	T	S	1
psbB	81	T	A	2
psbB	83	G	A	1
psbB	83	G	I	1
psbB	83	G	V	1
psbB	84	T	S	2
psbB	84	T	A	7
psbB	85	A	G	1
psbB	85	I	T	3
psbB	85	I	A	1
psbB	85	I	M	1
psbB	85	I	L	3
psbB	85	I	V	24
psbB	85	V	A	3
psbB	85	V	I	1
psbB	86	T	S	3
psbB	86	T	A	2
psbB	86	T	P	2
psbB	86	T	N	1
psbB	86	T	K	1
psbB	86	T	M	1
psbB	86	P	S	2
psbB	86	P	A	1
psbB	87	N	S	1
psbB	87	N	D	3
psbB	87	N	K	1
psbB	88	P	S	4
psbB	88	P	T	1
psbB	88	P	A	1
psbB	90	I	L	7
psbB	90	I	V	3
psbB	90	L	I	1
psbB	97	A	S	1
psbB	98	T	A	1
psbB	98	A	G	1
psbB	98	G	S	2
psbB	98	G	T	2
psbB	98	G	A	3
psbB	99	A	S	1
psbB	99	A	T	1
psbB	99	A	G	1
psbB	100	H	G	1
psbB	102	V	A	1
psbB	102	V	G	1
psbB	102	V	M	9
psbB	102	V	L	6
psbB	102	V	F	2
psbB	103	F	L	3
psbB	110	A	S	3
psbB	111	A	S	2
psbB	116	V	T	2
psbB	117	Y	F	1
psbB	121	E	S	1
psbB	121	E	A	8
psbB	121	E	D	4
psbB	121	E	Q	2
psbB	122	I	L	2
psbB	122	I	V	2
psbB	124	C	S	20
psbB	124	C	T	7
psbB	124	C	G	1
psbB	124	C	R	3
psbB	124	C	I	1
psbB	124	C	Y	1
psbB	124	S	T	2
psbB	124	S	I	1
psbB	124	G	V	1
psbB	124	R	L	1
psbB	124	I	T	1
psbB	126	E	S	1
psbB	126	E	A	1
psbB	126	E	G	1
psbB	126	E	D	3
psbB	126	E	Q	1
psbB	126	E	V	1
psbB	129	G	E	1
psbB	129	G	R	1
psbB	131	P	R	1
psbB	146	S	A	5
psbB	148	V	A	1
psbB	148	V	M	1
psbB	148	V	L	20
psbB	149	A	T	2
psbB	149	A	G	3
psbB	149	A	V	1
psbB	152	G	S	3
psbB	155	A	T	1
psbB	174	L	I	1
psbB	177	K	E	1
psbB	177	K	Q	1
psbB	177	K	N	1
psbB	177	K	R	6
psbB	178	V	I	1
psbB	179	Q	K	1
psbB	180	S	A	9
psbB	180	S	P	20
psbB	180	S	F	1
psbB	180	A	P	1
psbB	180	P	S	2
psbB	181	V	I	2
psbB	182	S	N	1
psbB	182	N	S	12
psbB	182	N	T	1
psbB	182	N	D	1
psbB	184	S	A	3
psbB	184	S	L	3
psbB	184	A	S	5
psbB	184	A	T	2
psbB	184	A	V	1
psbB	186	G	N	1
psbB	187	A	T	1
psbB	187	A	V	1
psbB	187	V	A	1
psbB	187	V	I	1
psbB	187	V	L	2
psbB	188	G	S	2
psbB	188	D	G	1
psbB	188	E	G	2
psbB	188	E	D	1
psbB	192	P	T	1
psbB	194	I	S	1
psbB	194	I	L	1
psbB	194	V	S	1
psbB	194	V	A	2
psbB	194	V	I	5
psbB	195	P	S	1
psbB	195	P	T	2
psbB	195	P	A	2
psbB	198	I	V	2
psbB	200	S	A	3
psbB	207	T	A	1
psbB	207	T	I	1
psbB	214	L	V	1
psbB	228	G	A	1
psbB	229	L	F	1
psbB	245	V	I	1
psbB	251	V	I	5
psbB	253	A	T	2
psbB	261	A	S	1
psbB	265	I	L	1
psbB	265	I	V	1
psbB	284	I	R	1
psbB	286	R	L	1
psbB	288	V	I	4
psbB	289	S	G	1
psbB	289	G	S	17
psbB	289	G	D	1
psbB	289	G	N	1
psbB	289	G	V	1
psbB	290	T	A	1
psbB	290	A	T	9
psbB	290	A	D	2
psbB	290	A	N	1
psbB	290	A	V	1
psbB	290	D	E	1
psbB	290	D	N	3
psbB	291	G	A	2
psbB	291	G	E	1
psbB	292	L	I	2
psbB	293	A	S	11
psbB	293	A	T	3
psbB	293	A	G	1
psbB	293	A	D	1
psbB	293	A	V	2
psbB	294	E	A	1
psbB	294	E	Q	1
psbB	294	E	K	1
psbB	294	K	Q	2
psbB	295	N	S	1
psbB	296	Q	K	8
psbB	296	Q	L	1
psbB	296	L	Q	1
psbB	296	L	R	1
psbB	296	L	M	3
psbB	297	S	T	1
psbB	297	S	G	1
psbB	297	S	N	1
psbB	298	L	V	1
psbB	298	L	F	7
psbB	299	S	A	7
psbB	300	E	G	1
psbB	300	E	D	1
psbB	300	E	K	1
psbB	301	A	S	2
psbB	301	A	T	2
psbB	301	A	V	7
psbB	302	W	G	1
psbB	303	S	A	3
psbB	304	K	R	1
psbB	305	I	V	2
psbB	306	P	S	1
psbB	307	E	A	1
psbB	307	E	D	2
psbB	312	Y	N	1
psbB	315	I	F	1
psbB	329	S	A	2
psbB	329	S	P	1
psbB	332	N	S	13
psbB	338	V	I	4
psbB	339	G	V	1
psbB	345	I	L	1
psbB	345	I	V	12
psbB	345	V	I	10
psbB	345	V	L	1
psbB	347	R	K	9
psbB	347	R	I	1
psbB	348	D	S	1
psbB	348	D	N	1
psbB	349	K	Q	1
psbB	349	K	N	3
psbB	350	E	D	3
psbB	350	E	Q	1
psbB	351	G	R	2
psbB	352	H	R	1
psbB	352	R	C	1
psbB	352	R	S	1
psbB	352	R	H	15
psbB	353	E	A	2
psbB	355	F	Y	1
psbB	356	V	I	1
psbB	371	V	I	1
psbB	371	V	L	2
psbB	373	G	S	2
psbB	373	G	E	1
psbB	373	G	R	1
psbB	373	E	D	1
psbB	373	E	K	1
psbB	374	D	E	1
psbB	374	D	N	2
psbB	376	I	V	1
psbB	378	R	K	1
psbB	381	V	I	1
psbB	383	F	L	1
psbB	398	T	M	3
psbB	398	T	I	3
psbB	399	V	L	1
psbB	400	E	A	2
psbB	402	Y	F	1
psbB	407	D	N	2
psbB	407	N	D	3
psbB	408	G	E	1
psbB	409	V	I	5
psbB	410	S	T	2
psbB	410	S	G	1
psbB	410	S	N	4
psbB	410	S	I	1
psbB	410	S	V	1
psbB	412	S	G	2
psbB	412	S	N	2
psbB	414	P	S	1
psbB	415	A	S	1
psbB	415	A	T	4
psbB	415	A	P	1
psbB	415	A	V	7
psbB	416	T	I	3
psbB	424	A	S	2
psbB	429	I	V	2
psbB	436	T	A	1
psbB	447	P	T	1
psbB	449	G	S	1
psbB	452	T	A	1
psbB	456	A	T	4
psbB	456	A	V	2
psbB	457	S	T	4
psbB	457	T	S	2
psbB	464	F	L	1
psbB	471	A	S	6
psbB	484	P	A	1
psbB	488	A	S	9
psbB	488	A	I	1
psbB	488	A	L	1
psbB	488	A	V	3
psbB	494	T	A	2
psbB	494	A	T	34
psbB	494	A	V	2
psbB	496	Q	L	1
psbB	497	K	Q	1
psbB	498	L	R	1
psbB	498	L	I	11
psbB	498	L	V	3
psbB	502	T	H	1
psbB	504	R	K	28
psbB	505	R	K	9
psbB	506	Q	P	1
psbB	506	Q	V	1
psbB	507	T	A	4
psbB	507	A	T	4
psbB	507	A	P	2
psbB	507	A	V	2
psbB	507	V	T	2
psbB	507	V	A	23
psbB	507	V	G	9
psbB	507	V	I	2
psbB	508	A	T	1
psbB	508	I	S	1
psbB	508	I	T	1
psbB	508	I	V	2
psbB	508	V	A	7
psbB	508	V	G	1
psbB	508	V	I	9
psbB	508	V	F	1
psbC	3	T	I	6
psbC	3	I	T	1
psbC	7	P	Q	1
psbC	7	L	P	3
psbC	7	L	Q	4
psbC	7	L	R	1
psbC	11	Y	C	3
psbC	12	P	H	14
psbC	12	H	P	1
psbC	14	E	A	3
psbC	17	F	S	1
psbC	19	G	R	1
psbC	21	L	F	1
psbC	21	F	S	1
psbC	22	A	S	4
psbC	22	A	T	3
psbC	22	A	V	1
psbC	23	L	V	3
psbC	24	S	A	1
psbC	24	A	S	5
psbC	24	A	T	6
psbC	24	A	V	2
psbC	25	G	S	4
psbC	27	D	N	1
psbC	30	T	S	2
psbC	48	K	R	2
psbC	63	W	L	1
psbC	64	A	T	1
psbC	66	A	G	2
psbC	73	A	S	2
psbC	73	A	P	1
psbC	76	V	I	2
psbC	86	L	F	3
psbC	94	T	S	1
psbC	99	I	V	1
psbC	99	V	I	3
psbC	106	I	M	1
psbC	106	I	L	6
psbC	106	I	V	2
psbC	106	L	I	1
psbC	109	F	L	1
psbC	117	L	I	1
psbC	119	L	I	1
psbC	124	V	I	1
psbC	130	I	V	1
psbC	133	A	S	1
psbC	133	A	V	1
psbC	135	L	P	1
psbC	135	L	I	1
psbC	137	P	T	1
psbC	138	E	D	1
psbC	139	T	I	1
psbC	150	V	I	3
psbC	170	I	M	1
psbC	170	I	L	33
psbC	170	I	V	6
psbC	170	L	I	3
psbC	172	A	S	3
psbC	173	F	L	1
psbC	177	L	F	19
psbC	177	F	S	1
psbC	177	F	L	4
psbC	179	A	S	2
psbC	179	A	G	1
psbC	180	L	I	1
psbC	180	L	V	1
psbC	180	L	F	1
psbC	181	S	F	1
psbC	181	S	Y	1
psbC	181	Y	S	1
psbC	181	Y	F	3
psbC	182	F	L	1
psbC	185	I	V	3
psbC	185	V	I	17
psbC	196	V	L	1
psbC	198	K	T	1
psbC	198	K	R	2
psbC	200	T	S	1
psbC	200	T	A	2
psbC	200	T	P	1
psbC	200	T	N	1
psbC	200	T	I	1
psbC	202	L	V	1
psbC	202	L	F	1
psbC	204	L	F	1
psbC	205	S	T	1
psbC	205	S	N	2
psbC	205	S	R	1
psbC	206	P	S	1
psbC	207	S	T	1
psbC	207	S	G	11
psbC	207	S	N	1
psbC	207	G	S	1
psbC	208	I	V	1
psbC	208	V	I	8
psbC	208	V	L	1
psbC	209	I	L	7
psbC	209	I	V	1
psbC	209	V	I	2
psbC	211	G	S	2
psbC	213	L	S	1
psbC	213	L	V	1
psbC	217	P	F	1
psbC	217	F	C	1
psbC	229	D	G	1
psbC	230	L	M	1
psbC	230	L	F	1
psbC	233	I	L	1
psbC	233	L	I	2
psbC	234	I	V	2
psbC	238	V	I	3
psbC	240	L	I	3
psbC	241	G	S	1
psbC	242	S	C	1
psbC	242	S	A	2
psbC	242	S	F	5
psbC	245	I	L	3
psbC	245	I	V	1
psbC	245	V	I	4
psbC	246	L	F	22
psbC	246	F	L	1
psbC	264	L	F	2
psbC	264	F	L	6
psbC	277	A	G	6
psbC	277	G	A	53
psbC	279	L	I	3
psbC	280	S	A	40
psbC	280	A	S	3
psbC	281	V	G	1
psbC	281	V	I	20
psbC	281	V	L	3
psbC	282	F	C	2
psbC	284	F	I	2
psbC	284	F	L	1
psbC	284	F	V	7
psbC	285	I	T	15
psbC	285	I	V	2
psbC	296	A	V	1
psbC	309	A	S	1
psbC	328	V	I	1
psbC	349	V	I	7
psbC	375	L	F	1
psbC	375	F	L	1
psbC	378	S	G	2
psbC	378	S	N	1
psbC	382	K	N	1
psbC	427	A	S	24
psbC	432	V	I	1
psbC	434	A	G	1
psbC	434	G	A	1
psbC	437	L	I	1
psbC	437	L	F	11
psbC	437	F	L	13
psbC	439	V	I	1
psbC	462	D	E	1
psbC	463	L	F	1
psbC	463	F	S	1
psbC	463	F	L	10
psbC	467	L	R	1
psbC	468	S	F	12
psbC	468	S	Y	2
psbC	468	Y	F	4
psbC	470	T	N	2
psbC	473	S	N	1
psbC	473	S	R	1
psbC	473	N	S	2
psbD	3	I	V	5
psbD	4	T	S	1
psbD	4	A	S	1
psbD	4	A	T	7
psbD	4	A	V	2
psbD	5	I	L	2
psbD	5	L	I	10
psbD	5	L	V	4
psbD	5	L	F	1
psbD	6	G	S	1
psbD	6	G	D	1
psbD	7	R	S	1
psbD	7	R	T	2
psbD	7	R	K	6
psbD	7	K	Q	2
psbD	7	K	R	1
psbD	8	V	I	2
psbD	8	F	L	2
psbD	8	F	V	6
psbD	8	F	Y	2
psbD	9	T	A	2
psbD	9	T	P	2
psbD	9	T	N	1
psbD	9	T	I	3
psbD	9	T	V	1
psbD	10	K	E	1
psbD	11	D	E	3
psbD	11	D	N	1
psbD	11	E	A	1
psbD	11	E	D	1
psbD	11	E	K	3
psbD	12	E	K	1
psbD	13	N	S	4
psbD	13	N	T	1
psbD	13	N	D	1
psbD	13	N	K	21
psbD	13	K	D	1
psbD	13	K	N	1
psbD	18	I	S	1
psbD	18	I	T	6
psbD	18	I	A	1
psbD	18	I	R	1
psbD	18	I	L	2
psbD	18	I	V	2
psbD	19	M	V	1
psbD	29	V	I	2
psbD	45	A	S	2
psbD	46	L	I	1
psbD	46	L	V	17
psbD	46	V	I	1
psbD	46	V	L	4
psbD	79	V	I	1
psbD	81	T	P	2
psbD	87	A	G	2
psbD	98	A	T	1
psbD	101	D	N	2
psbD	102	F	L	2
psbD	109	G	C	1
psbD	113	T	A	5
psbD	115	V	I	1
psbD	120	A	V	1
psbD	122	A	G	3
psbD	122	G	A	16
psbD	137	V	I	1
psbD	146	S	A	2
psbD	146	A	S	7
psbD	149	A	G	11
psbD	149	G	A	35
psbD	159	L	I	1
psbD	184	L	I	1
psbD	230	A	P	1
psbD	241	A	S	3
psbD	272	M	I	1
psbD	285	L	I	7
psbD	288	V	I	1
psbD	320	I	L	1
psbD	332	A	T	2
psbD	341	I	V	2
psbE	4	S	N	2
psbE	9	S	A	1
psbE	21	V	I	1
psbE	36	L	S	1
psbE	57	T	A	1
psbE	59	S	T	1
psbE	59	S	N	6
psbE	59	N	S	1
psbE	60	R	Q	1
psbE	61	Q	P	1
psbE	63	I	L	1
psbE	63	I	V	1
psbE	68	G	D	3
psbE	68	D	E	1
psbE	68	D	N	2
psbE	69	R	H	1
psbE	71	D	N	1
psbE	72	S	P	9
psbE	72	P	S	21
psbE	74	A	S	1
psbE	74	A	E	1
psbE	74	E	A	2
psbE	74	E	D	2
psbE	74	E	K	2
psbE	75	Q	E	1
psbE	77	D	N	2
psbE	78	E	A	1
psbE	78	E	K	7
psbE	79	F	L	2
psbE	80	S	N	2
psbE	81	R	K	6
psbF	5	R	K	1
psbF	16	A	T	4
psbF	17	V	I	6
psbF	22	V	I	1
psbF	26	S	F	22
psbF	26	F	S	2
psbF	28	L	W	1
psbF	30	S	A	2
psbF	32	S	A	1
psbH	2	A	S	1
psbH	2	A	T	1
psbH	2	A	P	1
psbH	2	A	V	4
psbH	3	T	A	1
psbH	3	T	I	2
psbH	3	A	S	1
psbH	3	A	P	1
psbH	4	Q	K	7
psbH	5	T	S	4
psbH	5	T	A	1
psbH	5	T	I	4
psbH	6	G	V	1
psbH	6	V	I	9
psbH	6	V	L	1
psbH	7	E	A	1
psbH	7	E	D	2
psbH	7	E	K	2
psbH	8	G	S	8
psbH	8	G	D	14
psbH	8	G	N	1
psbH	8	D	E	2
psbH	8	D	N	1
psbH	8	N	S	3
psbH	8	N	K	1
psbH	9	S	G	3
psbH	9	S	N	4
psbH	9	S	K	1
psbH	9	G	D	1
psbH	9	G	V	1
psbH	10	S	A	1
psbH	10	S	G	1
psbH	11	R	G	1
psbH	11	R	K	21
psbH	11	R	I	1
psbH	12	S	A	10
psbH	12	S	P	3
psbH	12	A	V	1
psbH	12	P	A	9
psbH	12	P	G	1
psbH	13	G	S	2
psbH	13	G	A	5
psbH	13	G	D	2
psbH	13	G	E	1
psbH	13	G	R	22
psbH	13	G	V	2
psbH	13	R	K	6
psbH	14	P	S	2
psbH	14	P	L	1
psbH	15	R	K	15
psbH	15	K	R	3
psbH	16	Q	P	1
psbH	16	R	S	4
psbH	16	R	G	1
psbH	16	R	P	5
psbH	16	R	Q	22
psbH	16	R	K	2
psbH	16	R	M	1
psbH	18	T	S	2
psbH	18	T	A	4
psbH	18	T	G	7
psbH	18	T	P	1
psbH	18	T	N	17
psbH	18	T	I	9
psbH	18	T	L	1
psbH	18	T	V	3
psbH	18	A	S	1
psbH	18	A	T	6
psbH	18	A	V	3
psbH	18	G	R	2
psbH	18	N	T	1
psbH	18	N	R	1
psbH	18	I	S	1
psbH	18	I	T	1
psbH	18	I	A	1
psbH	18	I	G	2
psbH	18	I	N	2
psbH	18	I	L	2
psbH	18	I	V	3
psbH	18	V	A	1
psbH	19	T	I	1
psbH	19	A	V	2
psbH	19	V	T	2
psbH	19	V	A	5
psbH	19	V	I	9
psbH	19	V	L	4
psbH	20	G	S	1
psbH	21	S	T	2
psbH	21	S	A	1
psbH	21	S	G	8
psbH	21	S	D	2
psbH	21	S	N	18
psbH	21	S	R	1
psbH	21	S	M	1
psbH	21	S	I	1
psbH	21	A	V	1
psbH	21	G	A	1
psbH	21	D	S	12
psbH	21	D	A	1
psbH	21	D	G	3
psbH	21	D	E	2
psbH	21	D	N	7
psbH	21	D	K	1
psbH	21	D	V	1
psbH	21	N	S	5
psbH	21	N	G	1
psbH	21	N	D	1
psbH	21	N	K	1
psbH	21	N	I	1
psbH	21	M	T	1
psbH	22	L	F	3
psbH	22	F	L	1
psbH	23	L	V	1
psbH	24	K	R	1
psbH	28	S	T	1
psbH	28	S	A	3
psbH	30	Y	S	1
psbH	34	A	T	1
psbH	34	A	V	1
psbH	40	T	A	2
psbH	42	L	F	4
psbH	42	L	W	1
psbH	42	F	L	5
psbH	45	I	N	1
psbH	45	I	L	1
psbH	45	I	V	1
psbH	45	L	F	2
psbH	45	V	A	1
psbH	45	V	I	14
psbH	45	V	F	2
psbH	46	A	T	5
psbH	46	A	R	1
psbH	47	M	N	1
psbH	48	A	T	1
psbH	48	A	G	4
psbH	49	L	S	1
psbH	50	F	I	1
psbH	51	A	C	1
psbH	51	A	S	1
psbH	51	A	T	2
psbH	51	A	V	2
psbH	52	I	V	26
psbH	52	V	G	1
psbH	52	V	I	2
psbH	53	F	I	1
psbH	54	L	P	1
psbH	55	S	C	2
psbH	55	S	I	1
psbH	56	I	Y	1
psbH	57	I	L	1
psbH	57	I	Y	1
psbH	65	V	I	4
psbH	68	D	E	2
psbH	69	G	E	2
psbH	70	I	V	4
psbH	70	I	F	1
psbH	71	S	A	3
psbH	71	S	G	1
psbH	71	S	L	3
psbH	71	A	T	1
psbH	71	A	G	1
psbH	71	A	L	1
psbH	71	L	F	1
psbH	72	T	M	1
psbH	72	M	S	1
psbH	72	M	T	7
psbH	72	M	P	2
psbH	72	M	I	2
psbH	72	M	L	7
psbH	72	M	V	5
psbH	72	L	M	2
psbH	72	V	M	1
psbH	73	S	G	1
psbH	73	S	N	8
psbH	73	T	I	1
psbH	73	N	S	7
psbH	73	N	T	1
psbH	73	N	Q	1
psbI	2	L	F	1
psbI	3	T	S	1
psbI	3	T	N	1
psbI	3	T	I	1
psbI	7	F	S	1
psbI	7	F	V	3
psbI	10	T	S	1
psbI	10	T	G	1
psbI	10	T	I	1
psbI	11	I	T	1
psbI	11	V	I	5
psbI	13	I	T	1
psbI	13	I	V	2
psbI	16	V	I	3
psbI	17	S	C	1
psbI	20	I	V	1
psbI	28	P	T	1
psbI	29	G	E	2
psbI	33	G	R	2
psbI	34	R	G	1
psbI	35	E	D	4
psbI	36	E	D	6
psbJ	2	T	A	1
psbJ	2	A	S	1
psbJ	2	A	T	3
psbJ	2	A	K	1
psbJ	3	D	E	2
psbJ	3	D	N	1
psbJ	5	T	L	1
psbJ	5	L	F	1
psbJ	8	I	V	1
psbJ	12	I	L	5
psbJ	12	I	V	4
psbJ	12	L	I	1
psbJ	12	V	I	1
psbJ	13	I	V	5
psbJ	14	G	A	1
psbJ	15	T	A	1
psbJ	15	T	M	1
psbJ	16	V	A	1
psbJ	16	V	G	1
psbJ	16	V	L	1
psbJ	17	T	A	24
psbJ	17	A	T	3
psbJ	17	A	V	1
psbJ	18	G	A	1
psbJ	19	I	L	1
psbJ	19	L	V	1
psbJ	20	P	T	1
psbJ	20	P	A	4
psbJ	20	P	L	27
psbJ	20	L	P	3
psbJ	20	L	I	4
psbJ	20	L	V	3
psbJ	20	L	F	1
psbJ	21	V	I	3
psbJ	23	G	S	1
psbJ	23	G	A	1
psbJ	23	G	I	1
psbJ	24	S	L	4
psbJ	24	L	S	3
psbJ	24	L	I	1
psbJ	25	M	I	1
psbJ	25	I	M	2
psbJ	25	I	L	23
psbJ	25	I	V	9
psbJ	25	L	I	1
psbJ	25	V	I	1
psbJ	27	I	V	6
psbJ	27	V	I	4
psbJ	27	V	L	1
psbJ	36	L	F	1
psbJ	39	S	C	1
psbJ	40	L	M	1
psbK	1	M	N	1
psbK	2	P	S	1
psbK	2	P	L	1
psbK	2	L	P	3
psbK	2	L	I	1
psbK	2	L	F	6
psbK	3	N	K	1
psbK	4	I	T	3
psbK	4	I	V	1
psbK	4	I	F	2
psbK	5	V	I	1
psbK	5	F	S	1
psbK	5	F	L	13
psbK	5	F	V	2
psbK	6	S	T	1
psbK	6	S	A	1
psbK	6	S	G	1
psbK	6	S	N	10
psbK	6	S	H	1
psbK	6	S	R	3
psbK	6	S	I	1
psbK	6	N	S	1
psbK	7	L	S	1
psbK	7	L	F	13
psbK	7	L	W	1
psbK	8	I	T	1
psbK	8	I	M	1
psbK	8	I	L	1
psbK	8	I	V	1
psbK	8	I	F	1
psbK	8	F	S	1
psbK	9	C	S	3
psbK	9	C	G	2
psbK	9	C	F	2
psbK	9	C	Y	5
psbK	9	C	W	1
psbK	9	Y	S	1
psbK	9	Y	H	1
psbK	9	W	R	1
psbK	10	I	M	1
psbK	10	L	M	1
psbK	10	L	I	4
psbK	10	L	V	1
psbK	10	L	F	9
psbK	10	F	L	6
psbK	10	F	V	1
psbK	11	N	S	1
psbK	11	N	T	2
psbK	11	N	G	1
psbK	11	N	D	1
psbK	11	N	H	3
psbK	12	S	P	2
psbK	12	S	F	7
psbK	12	S	Y	8
psbK	13	S	Y	1
psbK	13	T	N	1
psbK	13	T	I	1
psbK	13	A	S	3
psbK	13	A	T	8
psbK	13	A	P	2
psbK	13	A	D	2
psbK	13	A	I	2
psbK	13	A	L	1
psbK	13	A	V	9
psbK	13	A	F	1
psbK	13	G	D	1
psbK	13	D	E	1
psbK	13	V	A	1
psbK	13	V	G	1
psbK	13	V	D	1
psbK	13	V	I	3
psbK	13	V	F	2
psbK	14	L	A	1
psbK	14	L	P	9
psbK	14	L	I	3
psbK	14	L	V	1
psbK	14	L	F	9
psbK	15	C	Y	1
psbK	15	S	F	1
psbK	15	H	Q	1
psbK	15	H	N	1
psbK	15	H	Y	1
psbK	15	F	Y	1
psbK	15	Y	C	1
psbK	15	Y	S	6
psbK	15	Y	G	1
psbK	15	Y	D	2
psbK	15	Y	H	2
psbK	15	Y	F	3
psbK	16	S	P	5
psbK	16	S	L	6
psbK	16	S	F	1
psbK	16	S	W	2
psbK	16	P	S	1
psbK	16	P	T	2
psbK	16	P	L	1
psbK	17	S	T	4
psbK	17	S	G	2
psbK	17	S	N	8
psbK	17	S	I	1
psbK	17	T	S	1
psbK	17	T	A	1
psbK	17	T	N	2
psbK	18	S	C	1
psbK	18	S	T	4
psbK	18	S	G	8
psbK	18	S	N	7
psbK	18	S	H	2
psbK	18	S	R	2
psbK	18	S	I	1
psbK	18	G	P	1
psbK	18	N	H	1
psbK	18	H	N	1
psbK	19	L	V	1
psbK	19	F	A	1
psbK	19	F	L	5
psbK	19	F	V	1
psbK	20	L	F	1
psbK	20	F	A	1
psbK	20	F	I	1
psbK	20	F	L	12
psbK	20	F	V	1
psbK	21	L	V	1
psbK	21	V	I	3
psbK	21	F	C	1
psbK	21	F	L	9
psbK	21	F	V	6
psbK	22	A	S	3
psbK	22	A	T	2
psbK	22	A	G	6
psbK	22	A	V	2
psbK	22	V	A	1
psbK	27	A	S	2
psbK	27	A	T	1
psbK	29	A	S	1
psbK	30	I	V	1
psbK	30	L	I	1
psbK	30	F	I	3
psbK	30	F	L	4
psbK	30	F	V	3
psbK	31	L	F	2
psbK	31	F	L	3
psbK	32	N	S	3
psbK	32	N	H	1
psbK	32	N	K	2
psbK	34	I	L	1
psbK	34	I	V	1
psbK	35	V	I	10
psbK	36	D	N	1
psbK	37	I	F	1
psbK	37	V	I	22
psbK	37	V	L	1
psbK	37	V	F	39
psbK	37	F	I	1
psbK	37	F	V	2
psbK	40	V	I	5
psbK	43	L	V	12
psbK	43	V	I	4
psbK	43	V	L	39
psbK	44	L	F	46
psbK	44	F	L	4
psbK	45	F	I	1
psbK	46	F	L	6
psbK	50	F	L	4
psbK	51	V	I	1
psbK	55	A	S	1
psbK	55	A	T	1
psbK	56	V	L	1
[truncated: 177 more rows]
