# Supplementary material for: Widespread adaptive evolution in angiosperm photosystems provides insight into the evolution of photosystem II repair
Source: Plant Cell. 2024 Oct 15;37(1):koae281. doi: 10.1093/plcell/koae281 (PMC11663578; doi:10.1093/plcell/koae281)
Supplement: koae281_Supplementary_Data [file koae281_supplementary_data.zip › TableS4.csv]

Supplementary Table S4. Table of residues in contact with cofactors in the 20 photosystem proteins analyzed in the 5L8R and 7OUI structures
Complex	Chain	Res_no	Res_name
PSI	A	18	VAL
PSI	A	19	LYS
PSI	A	20	ILE
PSI	A	22	VAL
PSI	A	28	LYS
PSI	A	29	THR
PSI	A	30	SER
PSI	A	33	GLN
PSI	A	34	TRP
PSI	A	37	PRO
PSI	A	39	HIS
PSI	A	40	PHE
PSI	A	51	THR
PSI	A	53	TRP
PSI	A	54	ILE
PSI	A	55	TRP
PSI	A	56	ASN
PSI	A	57	LEU
PSI	A	58	HIS
PSI	A	59	ALA
PSI	A	60	ASP
PSI	A	61	ALA
PSI	A	62	HIS
PSI	A	63	ASP
PSI	A	64	PHE
PSI	A	71	LEU
PSI	A	75	SER
PSI	A	77	LYS
PSI	A	78	VAL
PSI	A	79	PHE
PSI	A	80	SER
PSI	A	81	ALA
PSI	A	82	HIS
PSI	A	83	PHE
PSI	A	84	GLY
PSI	A	85	GLN
PSI	A	86	LEU
PSI	A	87	SER
PSI	A	88	ILE
PSI	A	89	ILE
PSI	A	90	PHE
PSI	A	91	LEU
PSI	A	92	TRP
PSI	A	93	LEU
PSI	A	94	SER
PSI	A	95	GLY
PSI	A	96	MET
PSI	A	98	PHE
PSI	A	99	HIS
PSI	A	102	ARG
PSI	A	103	PHE
PSI	A	120	ALA
PSI	A	121	GLN
PSI	A	122	VAL
PSI	A	123	VAL
PSI	A	124	TRP
PSI	A	125	PRO
PSI	A	126	ILE
PSI	A	127	VAL
PSI	A	129	GLN
PSI	A	132	LEU
PSI	A	143	ILE
PSI	A	144	GLN
PSI	A	145	ILE
PSI	A	146	THR
PSI	A	147	SER
PSI	A	149	PHE
PSI	A	152	ILE
PSI	A	155	ALA
PSI	A	156	SER
PSI	A	157	GLY
PSI	A	158	ILE
PSI	A	163	GLN
PSI	A	166	CYS
PSI	A	167	THR
PSI	A	169	ILE
PSI	A	170	GLY
PSI	A	177	LEU
PSI	A	178	MET
PSI	A	179	LEU
PSI	A	181	ALA
PSI	A	182	GLY
PSI	A	183	TRP
PSI	A	184	PHE
PSI	A	185	HIS
PSI	A	186	TYR
PSI	A	187	HIS
PSI	A	189	ALA
PSI	A	195	TRP
PSI	A	196	PHE
PSI	A	198	ASP
PSI	A	199	VAL
PSI	A	201	SER
PSI	A	202	MET
PSI	A	203	LEU
PSI	A	204	ASN
PSI	A	205	HIS
PSI	A	206	HIS
PSI	A	207	LEU
PSI	A	208	ALA
PSI	A	209	GLY
PSI	A	210	LEU
PSI	A	211	LEU
PSI	A	213	LEU
PSI	A	214	GLY
PSI	A	215	SER
PSI	A	216	LEU
PSI	A	218	TRP
PSI	A	219	ALA
PSI	A	220	GLY
PSI	A	221	HIS
PSI	A	222	GLN
PSI	A	224	HIS
PSI	A	225	VAL
PSI	A	244	LEU
PSI	A	245	PRO
PSI	A	246	HIS
PSI	A	249	ILE
PSI	A	252	ARG
PSI	A	262	PHE
PSI	A	274	TRP
PSI	A	275	SER
PSI	A	277	TYR
PSI	A	280	PHE
PSI	A	281	LEU
PSI	A	283	PHE
PSI	A	294	LEU
PSI	A	298	ASP
PSI	A	301	HIS
PSI	A	302	HIS
PSI	A	303	HIS
PSI	A	304	LEU
PSI	A	305	ALA
PSI	A	306	ILE
PSI	A	309	LEU
PSI	A	310	PHE
PSI	A	311	LEU
PSI	A	312	ILE
PSI	A	313	ALA
PSI	A	315	HIS
PSI	A	316	MET
PSI	A	317	TYR
PSI	A	319	THR
PSI	A	320	ASN
PSI	A	321	TRP
PSI	A	323	ILE
PSI	A	324	GLY
PSI	A	325	HIS
PSI	A	330	ILE
PSI	A	331	LEU
PSI	A	333	ALA
PSI	A	334	HIS
PSI	A	335	LYS
PSI	A	336	GLY
PSI	A	337	PRO
PSI	A	338	PHE
PSI	A	339	THR
PSI	A	343	HIS
PSI	A	346	LEU
PSI	A	350	LEU
PSI	A	351	THR
PSI	A	353	SER
PSI	A	354	TRP
PSI	A	355	HIS
PSI	A	356	ALA
PSI	A	357	GLN
PSI	A	358	LEU
PSI	A	361	ASN
PSI	A	362	LEU
PSI	A	363	ALA
PSI	A	364	MET
PSI	A	365	LEU
PSI	A	367	SER
PSI	A	369	THR
PSI	A	370	ILE
PSI	A	372	VAL
PSI	A	374	HIS
PSI	A	375	HIS
PSI	A	376	MET
PSI	A	377	TYR
PSI	A	379	MET
PSI	A	381	PRO
PSI	A	382	TYR
PSI	A	394	SER
PSI	A	395	LEU
PSI	A	397	THR
PSI	A	398	HIS
PSI	A	399	HIS
PSI	A	400	MET
PSI	A	401	TRP
PSI	A	402	ILE
PSI	A	405	PHE
PSI	A	406	LEU
PSI	A	407	ILE
PSI	A	409	GLY
PSI	A	410	ALA
PSI	A	411	ALA
PSI	A	412	ALA
PSI	A	413	HIS
PSI	A	414	ALA
PSI	A	416	ILE
PSI	A	417	PHE
PSI	A	420	ARG
PSI	A	429	ASN
PSI	A	431	LEU
PSI	A	434	ARG
PSI	A	435	VAL
PSI	A	437	ARG
PSI	A	438	HIS
PSI	A	442	ILE
PSI	A	444	SER
PSI	A	445	HIS
PSI	A	446	LEU
PSI	A	447	ASN
PSI	A	448	TRP
PSI	A	450	CYS
PSI	A	451	ILE
PSI	A	452	PHE
PSI	A	453	LEU
PSI	A	454	GLY
PSI	A	455	PHE
PSI	A	456	HIS
PSI	A	458	PHE
PSI	A	459	GLY
PSI	A	460	LEU
PSI	A	461	TYR
PSI	A	462	ILE
PSI	A	463	HIS
PSI	A	465	ASP
PSI	A	466	THR
PSI	A	467	MET
PSI	A	469	ALA
PSI	A	470	LEU
PSI	A	472	ARG
PSI	A	475	ASP
PSI	A	477	PHE
PSI	A	485	GLN
PSI	A	486	PRO
PSI	A	489	ALA
PSI	A	491	TRP
PSI	A	493	GLN
PSI	A	496	HIS
PSI	A	499	ALA
PSI	A	503	THR
PSI	A	504	ALA
PSI	A	505	PRO
PSI	A	506	GLY
PSI	A	511	THR
PSI	A	512	SER
PSI	A	514	THR
PSI	A	515	TRP
PSI	A	539	PHE
PSI	A	542	HIS
PSI	A	543	HIS
PSI	A	544	ILE
PSI	A	545	HIS
PSI	A	546	ALA
PSI	A	547	PHE
PSI	A	549	ILE
PSI	A	550	HIS
PSI	A	551	VAL
PSI	A	552	THR
PSI	A	553	VAL
PSI	A	554	LEU
PSI	A	555	ILE
PSI	A	556	LEU
PSI	A	557	LEU
PSI	A	560	VAL
PSI	A	561	LEU
PSI	A	577	PHE
PSI	A	578	ARG
PSI	A	581	CYS
PSI	A	583	GLY
PSI	A	584	PRO
PSI	A	590	CYS
PSI	A	595	TRP
PSI	A	598	VAL
PSI	A	600	LEU
PSI	A	602	LEU
PSI	A	603	PHE
PSI	A	604	TRP
PSI	A	606	TYR
PSI	A	607	ASN
PSI	A	609	ILE
PSI	A	610	SER
PSI	A	611	VAL
PSI	A	612	VAL
PSI	A	614	PHE
PSI	A	615	HIS
PSI	A	616	PHE
PSI	A	649	ILE
PSI	A	652	TRP
PSI	A	653	LEU
PSI	A	657	LEU
PSI	A	658	TRP
PSI	A	661	ALA
PSI	A	665	ILE
PSI	A	674	ALA
PSI	A	675	TYR
PSI	A	677	LEU
PSI	A	679	PHE
PSI	A	680	LEU
PSI	A	681	GLY
PSI	A	683	HIS
PSI	A	684	PHE
PSI	A	685	VAL
PSI	A	686	TRP
PSI	A	687	ALA
PSI	A	688	PHE
PSI	A	690	LEU
PSI	A	691	MET
PSI	A	692	PHE
PSI	A	694	PHE
PSI	A	695	SER
PSI	A	696	GLY
PSI	A	697	ARG
PSI	A	699	TYR
PSI	A	700	TRP
PSI	A	703	LEU
PSI	A	704	ILE
PSI	A	707	ILE
PSI	A	708	VAL
PSI	A	709	TRP
PSI	A	710	ALA
PSI	A	711	HIS
PSI	A	713	LYS
PSI	A	714	LEU
PSI	A	716	VAL
PSI	A	718	PRO
PSI	A	722	PRO
PSI	A	724	ALA
PSI	A	725	LEU
PSI	A	726	SER
PSI	A	728	VAL
PSI	A	729	GLN
PSI	A	730	GLY
PSI	A	731	ARG
PSI	A	732	ALA
PSI	A	733	VAL
PSI	A	737	HIS
PSI	A	738	TYR
PSI	A	739	LEU
PSI	A	740	LEU
PSI	A	743	ILE
PSI	A	744	ALA
PSI	A	745	THR
PSI	A	746	THR
PSI	A	747	TRP
PSI	A	749	PHE
PSI	B	5	PHE
PSI	B	7	ARG
PSI	B	8	PHE
PSI	B	9	SER
PSI	B	12	LEU
PSI	B	18	THR
PSI	B	21	ILE
PSI	B	22	TRP
PSI	B	23	PHE
PSI	B	25	ILE
PSI	B	26	ALA
PSI	B	27	THR
PSI	B	28	ALA
PSI	B	29	HIS
PSI	B	30	ASP
PSI	B	31	PHE
PSI	B	33	SER
PSI	B	34	HIS
PSI	B	35	ASP
PSI	B	43	TYR
PSI	B	45	ASN
PSI	B	46	ILE
PSI	B	47	PHE
PSI	B	48	ALA
PSI	B	49	SER
PSI	B	50	HIS
PSI	B	51	PHE
PSI	B	53	GLN
PSI	B	54	LEU
PSI	B	56	ILE
PSI	B	57	ILE
PSI	B	58	PHE
PSI	B	59	LEU
PSI	B	60	TRP
PSI	B	61	THR
PSI	B	63	GLY
PSI	B	64	ASN
PSI	B	65	LEU
PSI	B	66	PHE
PSI	B	67	HIS
PSI	B	70	TRP
PSI	B	71	GLN
PSI	B	88	ALA
PSI	B	89	HIS
PSI	B	90	ALA
PSI	B	91	ILE
PSI	B	92	TRP
PSI	B	93	ASP
PSI	B	94	PRO
PSI	B	95	HIS
PSI	B	96	PHE
PSI	B	114	ASN
PSI	B	115	ILE
PSI	B	116	ALA
PSI	B	117	TYR
PSI	B	118	SER
PSI	B	119	GLY
PSI	B	120	VAL
PSI	B	123	TRP
PSI	B	124	TRP
PSI	B	126	THR
PSI	B	127	ILE
PSI	B	128	GLY
PSI	B	129	LEU
PSI	B	137	THR
PSI	B	138	GLY
PSI	B	141	PHE
PSI	B	142	LEU
PSI	B	151	LEU
PSI	B	152	ALA
PSI	B	155	LEU
PSI	B	156	HIS
PSI	B	157	LEU
PSI	B	160	LYS
PSI	B	161	TRP
PSI	B	163	PRO
PSI	B	167	TRP
PSI	B	168	PHE
PSI	B	170	ASN
PSI	B	171	ALA
PSI	B	173	SER
PSI	B	174	ARG
PSI	B	175	LEU
PSI	B	176	ASN
PSI	B	177	HIS
PSI	B	178	HIS
PSI	B	179	LEU
PSI	B	180	SER
PSI	B	181	GLY
PSI	B	182	LEU
PSI	B	183	PHE
PSI	B	185	VAL
PSI	B	186	SER
PSI	B	187	SER
PSI	B	188	LEU
PSI	B	189	ALA
PSI	B	190	TRP
PSI	B	191	ALA
PSI	B	192	GLY
PSI	B	193	HIS
PSI	B	195	VAL
PSI	B	196	HIS
PSI	B	197	VAL
PSI	B	208	ARG
PSI	B	209	TRP
PSI	B	215	VAL
PSI	B	216	LEU
PSI	B	217	PRO
PSI	B	221	GLY
PSI	B	222	LEU
PSI	B	223	GLY
PSI	B	230	TRP
PSI	B	231	ASN
PSI	B	233	TYR
PSI	B	234	ALA
PSI	B	255	LEU
PSI	B	256	THR
PSI	B	257	LEU
PSI	B	259	GLY
PSI	B	268	LEU
PSI	B	272	ASP
PSI	B	275	HIS
PSI	B	276	HIS
PSI	B	277	HIS
PSI	B	278	LEU
PSI	B	279	ALA
PSI	B	280	ILE
PSI	B	282	ILE
PSI	B	284	PHE
PSI	B	285	LEU
PSI	B	289	HIS
PSI	B	290	MET
PSI	B	291	TYR
PSI	B	293	THR
PSI	B	294	ASN
PSI	B	295	PHE
PSI	B	297	ILE
PSI	B	299	HIS
PSI	B	303	TYR
PSI	B	304	ILE
PSI	B	305	LEU
PSI	B	307	ALA
PSI	B	308	HIS
PSI	B	310	PRO
PSI	B	311	PRO
PSI	B	312	GLY
PSI	B	313	GLY
PSI	B	314	ARG
PSI	B	315	LEU
PSI	B	319	HIS
PSI	B	322	LEU
PSI	B	323	TYR
PSI	B	326	ILE
PSI	B	331	HIS
PSI	B	332	PHE
PSI	B	333	GLN
PSI	B	334	LEU
PSI	B	336	LEU
PSI	B	337	ALA
PSI	B	338	LEU
PSI	B	339	ALA
PSI	B	340	SER
PSI	B	341	LEU
PSI	B	343	VAL
PSI	B	344	ILE
PSI	B	345	THR
PSI	B	346	SER
PSI	B	347	LEU
PSI	B	348	VAL
PSI	B	350	GLN
PSI	B	351	HIS
PSI	B	352	MET
PSI	B	353	TYR
PSI	B	354	SER
PSI	B	355	LEU
PSI	B	358	TYR
PSI	B	370	ALA
PSI	B	371	LEU
PSI	B	372	TYR
PSI	B	373	THR
PSI	B	374	HIS
PSI	B	375	HIS
PSI	B	376	GLN
PSI	B	377	TYR
PSI	B	378	ILE
PSI	B	381	PHE
PSI	B	382	ILE
PSI	B	383	MET
PSI	B	384	THR
PSI	B	385	GLY
PSI	B	386	ALA
PSI	B	387	PHE
PSI	B	389	HIS
PSI	B	390	GLY
PSI	B	393	PHE
PSI	B	394	PHE
PSI	B	396	ARG
PSI	B	407	VAL
PSI	B	408	LEU
PSI	B	410	ARG
PSI	B	411	MET
PSI	B	414	HIS
PSI	B	417	ALA
PSI	B	418	ILE
PSI	B	420	SER
PSI	B	421	HIS
PSI	B	422	LEU
PSI	B	423	SER
PSI	B	424	TRP
PSI	B	426	SER
PSI	B	427	LEU
PSI	B	428	PHE
PSI	B	429	LEU
PSI	B	430	GLY
PSI	B	431	PHE
PSI	B	432	HIS
PSI	B	433	THR
PSI	B	434	LEU
PSI	B	435	GLY
PSI	B	436	LEU
PSI	B	437	TYR
PSI	B	438	VAL
PSI	B	439	HIS
PSI	B	441	ASP
PSI	B	442	VAL
PSI	B	443	MET
PSI	B	446	PHE
PSI	B	451	LYS
PSI	B	453	ILE
PSI	B	456	GLU
PSI	B	457	PRO
PSI	B	458	ILE
PSI	B	459	PHE
PSI	B	460	ALA
PSI	B	462	TRP
PSI	B	463	ILE
PSI	B	464	GLN
PSI	B	466	ALA
PSI	B	467	HIS
PSI	B	473	GLY
PSI	B	474	PHE
PSI	B	475	ASP
PSI	B	476	VAL
PSI	B	477	LEU
PSI	B	478	LEU
PSI	B	480	SER
PSI	B	482	ASN
PSI	B	484	PRO
PSI	B	485	ALA
PSI	B	488	ALA
PSI	B	489	GLY
PSI	B	492	ILE
PSI	B	493	TRP
PSI	B	494	LEU
PSI	B	497	TRP
PSI	B	500	ALA
PSI	B	501	ILE
PSI	B	503	GLU
PSI	B	506	ASN
PSI	B	508	LEU
PSI	B	509	PHE
PSI	B	510	LEU
PSI	B	512	ILE
PSI	B	517	PHE
PSI	B	519	VAL
PSI	B	520	HIS
PSI	B	521	HIS
PSI	B	522	ALA
PSI	B	523	ILE
PSI	B	524	ALA
PSI	B	525	LEU
PSI	B	527	LEU
PSI	B	528	HIS
PSI	B	529	THR
PSI	B	530	THR
PSI	B	531	THR
PSI	B	532	LEU
PSI	B	533	ILE
PSI	B	534	LEU
PSI	B	535	VAL
PSI	B	539	LEU
PSI	B	555	TYR
PSI	B	556	SER
PSI	B	559	CYS
PSI	B	561	GLY
PSI	B	562	PRO
PSI	B	568	CYS
PSI	B	573	TRP
PSI	B	576	PHE
PSI	B	578	LEU
PSI	B	581	PHE
PSI	B	582	TRP
PSI	B	583	MET
PSI	B	585	ASN
PSI	B	587	ILE
PSI	B	589	TRP
PSI	B	590	VAL
PSI	B	592	PHE
PSI	B	593	TYR
PSI	B	594	TRP
PSI	B	597	LYS
PSI	B	616	LEU
PSI	B	619	TRP
PSI	B	620	LEU
PSI	B	624	LEU
PSI	B	625	TRP
PSI	B	628	SER
PSI	B	632	ILE
PSI	B	644	SER
PSI	B	645	VAL
PSI	B	646	TRP
PSI	B	648	TRP
PSI	B	649	MET
PSI	B	650	PHE
PSI	B	651	LEU
PSI	B	652	PHE
PSI	B	654	HIS
PSI	B	655	LEU
PSI	B	656	VAL
PSI	B	657	TRP
PSI	B	658	ALA
PSI	B	661	PHE
PSI	B	662	MET
PSI	B	663	PHE
PSI	B	665	ILE
PSI	B	666	SER
PSI	B	667	TRP
PSI	B	668	ARG
PSI	B	670	TYR
PSI	B	671	TRP
PSI	B	674	LEU
PSI	B	675	ILE
PSI	B	678	LEU
PSI	B	679	ALA
PSI	B	681	ALA
PSI	B	682	HIS
PSI	B	685	THR
PSI	B	688	ALA
PSI	B	691	ILE
PSI	B	692	ARG
PSI	B	693	TRP
PSI	B	694	ARG
PSI	B	697	PRO
PSI	B	698	VAL
PSI	B	699	ALA
PSI	B	700	LEU
PSI	B	704	GLN
PSI	B	705	ALA
PSI	B	706	ARG
PSI	B	707	LEU
PSI	B	708	VAL
PSI	B	711	VAL
PSI	B	712	HIS
PSI	B	713	PHE
PSI	B	714	SER
PSI	B	715	VAL
PSI	B	717	TYR
PSI	B	718	ILE
PSI	B	719	PHE
PSI	B	720	THR
PSI	B	721	TYR
PSI	B	722	ALA
PSI	B	724	PHE
PSI	B	725	LEU
PSI	B	726	ILE
PSI	C	11	CYS
PSI	C	12	ILE
PSI	C	13	GLY
PSI	C	14	CYS
PSI	C	15	THR
PSI	C	17	CYS
PSI	C	21	CYS
PSI	C	22	PRO
PSI	C	23	THR
PSI	C	25	VAL
PSI	C	48	CYS
PSI	C	49	VAL
PSI	C	50	GLY
PSI	C	51	CYS
PSI	C	52	LYS
PSI	C	53	ARG
PSI	C	54	CYS
PSI	C	58	CYS
PSI	C	59	PRO
PSI	C	60	THR
PSI	C	64	SER
PSI	C	65	VAL
PSI	C	67	VAL
PSI	C	70	TRP
PSI	C	71	HIS
PSI	I	5	PRO
PSI	I	9	VAL
PSI	I	10	PRO
PSI	I	12	VAL
PSI	I	13	GLY
PSI	I	14	LEU
PSI	I	15	LEU
PSI	I	16	PHE
PSI	I	17	PRO
PSI	I	18	ALA
PSI	I	21	MET
PSI	I	22	ALA
PSI	I	24	LEU
PSI	I	28	VAL
PSI	I	29	GLU
PSI	J	2	ARG
PSI	J	5	LYS
PSI	J	6	THR
PSI	J	7	TYR
PSI	J	9	SER
PSI	J	11	ALA
PSI	J	12	PRO
PSI	J	13	VAL
PSI	J	14	ALA
PSI	J	15	SER
PSI	J	16	THR
PSI	J	18	TRP
PSI	J	19	PHE
PSI	J	20	ALA
PSI	J	22	LEU
PSI	J	23	ALA
PSI	J	24	GLY
PSI	J	25	LEU
PSI	J	26	LEU
PSI	J	27	ILE
PSI	J	28	GLU
PSI	J	29	ILE
PSI	J	30	ASN
PSI	J	31	ARG
PSI	J	33	PHE
PSI	J	34	PRO
PSI	J	35	ASP
PSI	J	36	ALA
PSI	J	37	LEU
PSI	J	38	THR
PSI	J	39	PHE
PSI	J	40	PRO
PSI	J	41	PHE
PSI	A	27	ILE
PSI	A	171	ALA
PSI	A	174	PHE
PSI	A	217	SER
PSI	A	269	PHE
PSI	A	278	ALA
PSI	A	282	THR
PSI	A	299	ILE
PSI	A	308	ILE
PSI	A	318	ARG
PSI	A	322	GLY
PSI	A	327	ILE
PSI	A	359	SER
PSI	A	360	ILE
PSI	A	368	LEU
PSI	A	371	ILE
PSI	A	378	ALA
PSI	A	449	VAL
PSI	A	487	VAL
PSI	A	488	PHE
PSI	A	492	ILE
PSI	A	495	THR
PSI	A	608	ALA
PSI	A	678	PHE
PSI	A	736	THR
PSI	B	145	LEU
PSI	B	148	ILE
PSI	B	149	SER
PSI	B	212	PHE
PSI	B	225	LEU
PSI	B	226	PHE
PSI	B	273	MET
PSI	B	283	LEU
PSI	B	286	ILE
PSI	B	301	ILE
PSI	B	309	ILE
PSI	B	330	ILE
PSI	B	357	ALA
PSI	B	392	ILE
PSI	B	659	THR
PSI	I	4	LEU
PSI	I	8	PHE
PSI	I	25	PHE
PSI	J	17	LEU
PSI	J	32	PHE
PSII	A	273	PHE
PSII	A	183	MET
PSII	A	235	GLU
PSII	A	285	PHE
PSII	A	180	PHE
PSII	A	118	HIS
PSII	A	28	LEU
PSII	A	39	PRO
PSII	A	277	ALA
PSII	A	187	GLN
PSII	A	278	TRP
PSII	A	150	PRO
PSII	A	200	LEU
PSII	A	33	PHE
PSII	A	115	ILE
PSII	A	297	LEU
PSII	A	192	ILE
PSII	A	130	GLU
PSII	A	127	MET
PSII	A	142	TRP
PSII	A	234	ASN
PSII	A	172	MET
PSII	A	193	LEU
PSII	A	184	ILE
PSII	A	26	ASN
PSII	A	103	ASP
PSII	A	155	THR
PSII	A	93	PHE
PSII	A	276	ALA
PSII	A	53	ILE
PSII	A	290	ILE
PSII	A	145	VAL
PSII	A	197	PHE
PSII	A	30	ILE
PSII	A	45	THR
PSII	A	95	PRO
PSII	A	147	TYR
PSII	A	332	HIS
PSII	A	149	ALA
PSII	A	46	SER
PSII	A	179	THR
PSII	A	98	GLU
PSII	A	246	TYR
PSII	A	38	ILE
PSII	A	202	VAL
PSII	A	140	ARG
PSII	A	50	ILE
PSII	A	157	VAL
PSII	A	209	SER
PSII	A	154	ALA
PSII	A	199	MET
PSII	A	186	PHE
PSII	A	43	THR
PSII	A	281	VAL
PSII	A	203	ALA
PSII	A	252	HIS
PSII	A	100	ALA
PSII	A	153	ALA
PSII	A	152	ALA
PSII	A	47	VAL
PSII	A	174	LEU
PSII	A	182	PHE
PSII	A	204	GLY
PSII	A	271	LEU
PSII	A	48	PHE
PSII	A	286	THR
PSII	A	146	ALA
PSII	A	207	GLY
PSII	A	40	THR
PSII	A	158	PHE
PSII	A	52	PHE
PSII	A	97	TRP
PSII	A	159	LEU
PSII	A	42	LEU
PSII	A	94	TYR
PSII	A	201	GLY
PSII	A	49	ILE
PSII	A	151	VAL
PSII	A	20	TRP
PSII	A	258	LEU
PSII	A	72	LEU
PSII	A	205	VAL
PSII	A	270	SER
PSII	A	102	VAL
PSII	A	114	LEU
PSII	A	206	PHE
PSII	A	54	ALA
PSII	A	106	LEU
PSII	A	233	ALA
PSII	A	77	ILE
PSII	A	96	ILE
PSII	A	210	LEU
PSII	A	163	ILE
PSII	A	255	PHE
PSII	A	214	MET
PSII	A	267	ASN
PSII	A	124	ALA
PSII	A	176	ILE
PSII	A	126	TYR
PSII	A	218	LEU
PSII	A	51	ALA
PSII	A	101	SER
PSII	A	283	ILE
PSII	A	198	HIS
PSII	A	275	LEU
PSII	A	170	ASP
PSII	A	160	ILE
PSII	A	219	VAL
PSII	A	287	ALA
PSII	A	120	LEU
PSII	A	129	ARG
PSII	A	181	ASN
PSII	A	119	PHE
PSII	A	131	TRP
PSII	A	211	PHE
PSII	A	44	ALA
PSII	A	279	PRO
PSII	A	161	TYR
PSII	A	56	PRO
PSII	A	121	LEU
PSII	A	215	HIS
PSII	A	27	ARG
PSII	A	265	PHE
PSII	A	280	VAL
PSII	A	175	GLY
PSII	A	165	GLN
PSII	A	128	GLY
PSII	A	272	HIS
PSII	A	284	TRP
PSII	A	91	LEU
PSII	A	36	LEU
PSII	A	274	PHE
PSII	B	109	LEU
PSII	B	452	THR
PSII	B	4	PRO
PSII	B	201	HIS
PSII	B	216	HIS
PSII	B	454	GLY
PSII	B	151	PHE
PSII	B	61	PHE
PSII	B	465	GLY
PSII	B	60	MET
PSII	B	456	ALA
PSII	B	110	ALA
PSII	B	5	TRP
PSII	B	243	ALA
PSII	B	20	LEU
PSII	B	205	ALA
PSII	B	325	PHE
PSII	B	164	PRO
PSII	B	102	VAL
PSII	B	12	VAL
PSII	B	250	PHE
PSII	B	469	HIS
PSII	B	114	HIS
PSII	B	457	SER
PSII	B	9	HIS
PSII	B	24	ILE
PSII	B	262	THR
PSII	B	221	PRO
PSII	B	274	GLN
PSII	B	273	TYR
PSII	B	106	LEU
PSII	B	183	PRO
PSII	B	66	MET
PSII	B	65	PHE
PSII	B	461	LEU
PSII	B	225	LEU
PSII	B	163	GLY
PSII	B	255	THR
PSII	B	32	GLY
PSII	B	29	LEU
PSII	B	464	PHE
PSII	B	59	GLY
PSII	B	111	ALA
PSII	B	6	TYR
PSII	B	466	HIS
PSII	B	156	PHE
PSII	B	245	VAL
PSII	B	22	VAL
PSII	B	108	PHE
PSII	B	327	ALA
PSII	B	160	GLY
PSII	B	120	LEU
PSII	B	26	HIS
PSII	B	329	SER
PSII	B	328	GLY
PSII	B	161	LEU
PSII	B	238	LEU
PSII	B	71	ILE
PSII	B	68	ARG
PSII	B	145	LEU
PSII	B	215	PHE
PSII	B	27	THR
PSII	B	113	TRP
PSII	B	332	ASN
PSII	B	242	ILE
PSII	B	468	TRP
PSII	B	19	LEU
PSII	B	34	ALA
PSII	B	451	PHE
PSII	B	91	TRP
PSII	B	36	SER
PSII	B	277	GLN
PSII	B	187	VAL
PSII	B	237	VAL
PSII	B	70	GLY
PSII	B	474	LEU
PSII	B	69	LEU
PSII	B	229	LEU
PSII	B	3	LEU
PSII	B	241	SER
PSII	B	240	SER
PSII	B	150	CYS
PSII	B	200	SER
PSII	B	138	ILE
PSII	B	33	TRP
PSII	B	100	HIS
PSII	B	115	TRP
PSII	B	192	PRO
PSII	B	25	MET
PSII	B	204	ALA
PSII	B	142	HIS
PSII	B	37	MET
PSII	B	222	PRO
PSII	B	324	LEU
PSII	B	234	ILE
PSII	B	249	ALA
PSII	B	193	PHE
PSII	B	103	PHE
PSII	B	155	ALA
PSII	B	143	LEU
PSII	B	458	PHE
PSII	B	105	GLY
PSII	B	185	TRP
PSII	B	18	ARG
PSII	B	135	LEU
PSII	B	30	VAL
PSII	B	450	TRP
PSII	B	462	PHE
PSII	B	239	SER
PSII	B	254	GLY
PSII	B	149	ALA
PSII	B	139	PHE
PSII	B	31	ALA
PSII	B	99	ALA
PSII	B	231	MET
PSII	B	8	VAL
PSII	B	58	GLN
PSII	B	453	PHE
PSII	B	190	PHE
PSII	B	23	HIS
PSII	B	258	TYR
PSII	B	202	HIS
PSII	B	455	HIS
PSII	B	467	ILE
PSII	B	62	VAL
PSII	B	247	PHE
PSII	B	157	HIS
PSII	B	236	THR
PSII	B	251	VAL
PSII	B	189	GLY
PSII	B	266	GLU
PSII	B	186	GLY
PSII	B	148	VAL
PSII	B	96	VAL
PSII	B	463	PHE
PSII	B	203	ILE
PSII	B	141	ILE
PSII	B	252	VAL
PSII	B	162	TYR
PSII	B	153	PHE
PSII	B	152	GLY
PSII	B	112	ILE
PSII	B	7	ARG
PSII	B	244	ALA
PSII	B	182	ASN
PSII	B	104	SER
PSII	B	101	ILE
PSII	B	11	VAL
PSII	B	10	THR
PSII	B	248	ALA
PSII	B	208	LEU
PSII	B	146	SER
PSII	B	207	THR
PSII	B	198	ILE
PSII	B	40	TYR
PSII	B	219	VAL
PSII	B	472	ARG
PSII	C	262	ARG
PSII	C	209	ILE
PSII	C	144	PHE
PSII	C	221	GLU
PSII	C	449	ARG
PSII	C	236	GLY
PSII	C	251	HIS
PSII	C	213	LEU
PSII	C	263	ALA
PSII	C	163	ILE
PSII	C	122	SER
PSII	C	360	ASP
PSII	C	255	LYS
PSII	C	437	LEU
PSII	C	214	LEU
PSII	C	124	VAL
PSII	C	226	SER
PSII	C	59	LEU
PSII	C	256	PRO
PSII	C	86	LEU
PSII	C	271	TYR
PSII	C	218	PHE
PSII	C	178	LYS
PSII	C	116	VAL
PSII	C	168	LEU
PSII	C	260	ALA
PSII	C	275	SER
PSII	C	170	VAL
PSII	C	158	THR
PSII	C	219	GLY
PSII	C	52	ALA
PSII	C	67	MET
PSII	C	120	ILE
PSII	C	119	LEU
PSII	C	64	ALA
PSII	C	94	THR
PSII	C	171	GLY
PSII	C	223	TRP
PSII	C	161	LEU
PSII	C	56	HIS
PSII	C	121	SER
PSII	C	426	LEU
PSII	C	268	GLY
PSII	C	175	LEU
PSII	C	113	VAL
PSII	C	128	GLY
PSII	C	125	LEU
PSII	C	220	GLY
PSII	C	34	ALA
PSII	C	272	LEU
PSII	C	84	GLN
PSII	C	217	PRO
PSII	C	114	SER
PSII	C	429	SER
PSII	C	419	TYR
PSII	C	91	HIS
PSII	C	224	ILE
PSII	C	36	TRP
PSII	C	274	TYR
PSII	C	273	SER
PSII	C	233	ILE
PSII	C	285	ILE
PSII	C	118	HIS
PSII	C	133	ALA
PSII	C	28	GLN
PSII	C	420	VAL
PSII	C	225	VAL
PSII	C	277	ALA
PSII	C	237	HIS
PSII	C	70	PHE
PSII	C	69	LEU
PSII	C	436	PHE
PSII	C	278	ALA
PSII	C	126	GLY
PSII	C	441	HIS
PSII	C	33	PHE
PSII	C	63	TRP
PSII	C	282	CYS
PSII	C	297	TYR
PSII	C	130	ILE
PSII	C	25	GLY
PSII	C	433	LEU
PSII	C	160	ILE
PSII	C	222	GLY
PSII	C	172	ALA
PSII	C	132	HIS
PSII	C	131	TYR
PSII	C	26	ARG
PSII	C	41	ARG
PSII	C	279	LEU
PSII	C	276	LEU
PSII	C	53	HIS
PSII	C	290	VAL
PSII	C	123	ALA
PSII	C	68	ASN
PSII	C	83	GLU
PSII	C	215	LYS
PSII	C	212	TYR
PSII	C	45	LEU
PSII	C	95	LEU
PSII	C	438	PHE
PSII	C	227	VAL
PSII	C	165	LEU
PSII	C	292	PHE
PSII	C	254	THR
PSII	C	149	TYR
PSII	C	430	HIS
PSII	C	87	ILE
PSII	C	269	GLU
PSII	C	442	LEU
PSII	C	284	PHE
PSII	C	58	GLY
PSII	C	38	GLY
PSII	C	88	LEU
PSII	C	140	LEU
PSII	C	50	LEU
PSII	C	288	CYS
PSII	C	232	ASP
PSII	C	247	GLY
PSII	C	157	MET
PSII	C	259	TRP
PSII	C	444	HIS
PSII	C	39	ASN
PSII	C	92	LEU
PSII	C	435	PHE
PSII	C	289	PHE
PSII	C	137	PRO
PSII	C	189	TRP
PSII	C	266	TRP
PSII	C	43	ILE
PSII	C	281	VAL
PSII	C	55	ALA
PSII	C	240	LEU
PSII	C	293	ASN
PSII	C	85	GLY
PSII	C	428	THR
PSII	C	443	TRP
PSII	C	440	GLY
PSII	C	174	LEU
PSII	C	112	PHE
PSII	C	244	CYS
PSII	C	182	PHE
PSII	C	127	PHE
PSII	C	361	LEU
PSII	C	37	ALA
PSII	C	447	ARG
PSII	C	48	LYS
PSII	C	286	ALA
PSII	C	134	LEU
PSII	C	146	PHE
PSII	C	40	ALA
PSII	C	167	LEU
PSII	C	117	LEU
PSII	C	264	LEU
PSII	C	97	TRP
PSII	C	147	PHE
PSII	C	42	LEU
PSII	C	57	ALA
PSII	C	295	THR
PSII	C	109	PHE
PSII	C	294	ASN
PSII	C	362	ARG
PSII	C	216	SER
PSII	C	49	LEU
PSII	C	151	TRP
PSII	C	228	ASP
PSII	C	61	VAL
PSII	C	60	ILE
PSII	C	110	PRO
PSII	C	243	ILE
PSII	C	425	TRP
PSII	C	258	ALA
PSII	C	257	PHE
PSII	C	35	TRP
PSII	C	164	HIS
PSII	C	445	ALA
PSII	C	250	TRP
PSII	C	62	PHE
PSII	D	117	LEU
PSII	D	159	LEU
PSII	D	44	PHE
PSII	D	261	ALA
PSII	D	94	TRP
PSII	D	121	PHE
PSII	D	268	LEU
PSII	D	318	LYS
PSII	D	280	LEU
PSII	D	113	ALA
PSII	D	128	LEU
PSII	D	72	CYS
PSII	D	205	VAL
PSII	D	220	GLU
PSII	D	270	PHE
PSII	D	164	GLY
PSII	D	217	ALA
PSII	D	114	PHE
PSII	D	262	PHE
PSII	D	91	LEU
PSII	D	206	LEU
PSII	D	36	LEU
PSII	D	274	PHE
PSII	D	183	ILE
PSII	D	233	PHE
PSII	D	118	HIS
PSII	D	210	LEU
PSII	D	163	LEU
PSII	D	267	TRP
PSII	D	176	VAL
PSII	D	278	THR
PSII	D	111	LEU
PSII	D	126	PHE
PSII	D	218	THR
PSII	D	230	ALA
PSII	D	245	TYR
PSII	D	160	ILE
PSII	D	287	VAL
PSII	D	119	GLY
PSII	D	193	THR
PSII	D	41	CYS
PSII	D	279	GLY
PSII	D	143	ASN
PSII	D	276	PRO
PSII	D	71	GLY
PSII	D	123	LEU
PSII	D	68	TYR
PSII	D	145	ILE
PSII	D	215	HIS
PSII	D	175	GLY
PSII	D	292	LEU
PSII	D	87	ALA
PSII	D	269	HIS
PSII	D	46	LEU
PSII	D	284	ALA
PSII	D	179	ILE
PSII	D	38	LEU
PSII	D	88	HIS
PSII	D	180	PHE
PSII	D	232	THR
PSII	D	247	MET
PSII	D	157	VAL
PSII	D	277	VAL
PSII	D	187	GLN
PSII	D	199	MET
PSII	D	43	TYR
PSII	D	281	TRP
PSII	D	73	ASN
PSII	D	150	PRO
PSII	D	200	MET
PSII	D	282	MET
PSII	D	115	VAL
PSII	D	130	GLN
PSII	D	192	TRP
PSII	D	182	PHE
PSII	D	127	MET
PSII	D	204	GLY
PSII	D	142	TYR
PSII	D	37	LEU
PSII	D	93	LEU
PSII	D	90	LEU
PSII	D	105	TRP
PSII	D	197	PHE
PSII	D	45	ALA
PSII	D	264	ASN
PSII	D	147	PHE
PSII	D	254	TRP
PSII	D	201	GLY
PSII	D	49	TRP
PSII	D	231	ASN
PSII	D	258	PHE
PSII	D	257	ILE
PSII	D	202	VAL
PSII	D	50	PHE
PSII	D	102	PHE
PSII	D	250	ALA
PSII	D	209	ALA
PSII	D	154	PHE
PSII	D	92	LEU
PSII	D	221	ASN
PSII	D	251	ASN
PSII	D	186	PHE
PSII	D	263	SER
PSII	D	203	ALA
PSII	D	122	ALA
PSII	D	153	VAL
PSII	D	214	ILE
PSII	D	47	GLY
PSII	D	124	ILE
PSII	D	174	PHE
PSII	D	74	PHE
PSII	D	271	PHE
PSII	D	156	SER
PSII	D	283	SER
PSII	D	146	ALA
PSII	D	207	GLY
PSII	D	260	VAL
PSII	D	198	HIS
PSII	D	40	PRO
PSII	D	275	VAL
PSII	E	22	ILE
PSII	E	26	THR
PSII	E	19	TYR
PSII	E	30	LEU
PSII	E	23	HIS
PSII	F	24	THR
PSII	F	13	ARG
PSII	F	22	VAL
PSII	F	14	TRP
PSII	F	27	PHE
PSII	F	34	MET
PSII	F	21	ALA
PSII	F	25	VAL
PSII	F	18	HIS
PSII	F	31	ILE
PSII	F	23	PRO
PSII	F	35	GLN
PSII	H	26	LEU
PSII	H	53	PHE
PSII	H	57	ILE
PSII	H	46	ALA
PSII	H	58	LEU
PSII	H	23	LEU
PSII	H	50	PHE
PSII	H	43	MET
PSII	H	55	SER
PSII	H	47	MET
PSII	H	48	ALA
PSII	H	40	THR
PSII	H	52	VAL
PSII	H	42	LEU
PSII	H	49	LEU
PSII	H	61	TYR
PSII	H	60	ILE
PSII	H	20	GLY
PSII	H	72	VAL
PSII	H	17	THR
PSII	H	59	GLU
PSII	H	51	ALA
PSII	H	56	ILE
PSII	H	19	VAL
PSII	H	39	THR
PSII	I	19	PHE
PSII	I	15	PHE
PSII	I	8	VAL
PSII	I	5	LYS
PSII	I	23	PHE
PSII	I	20	ILE
PSII	I	1	MET
PSII	I	7	PHE
PSII	I	11	VAL
PSII	I	4	LEU
PSII	I	12	VAL
PSII	I	9	TYR
PSII	I	24	LEU
PSII	K	47	PHE
PSII	K	48	LEU
PSII	K	40	MET
PSII	K	52	PHE
PSII	K	49	LEU
PSII	K	55	GLN
PSII	K	60	PHE
PSII	K	54	TRP
PSII	K	51	ALA
PSII	K	44	PRO
PSII	K	41	PRO
PSII	K	56	ALA
PSII	K	46	PHE
PSII	K	36	ILE
PSII	K	33	LEU
PSII	K	53	VAL
PSII	K	30	TYR
PSII	K	45	LEU
PSII	K	42	VAL
PSII	K	50	LEU
PSII	K	43	ILE
PSII	L	15	ARG
PSII	L	8	GLU
PSII	L	5	ASN
PSII	L	20	TRP
PSII	L	12	GLU
PSII	L	13	LEU
PSII	L	17	SER
PSII	L	11	VAL
PSII	L	10	SER
PSII	L	14	ASN
PSII	L	27	VAL
PSII	L	9	GLN
PSII	L	24	LEU
PSII	L	36	PHE
PSII	L	16	THR
PSII	L	28	LEU
PSII	L	21	GLY
PSII	L	25	ILE
PSII	L	19	TYR
PSII	L	31	LEU
PSII	L	23	LEU
PSII	M	28	LYS
PSII	M	25	ILE
PSII	M	13	LEU
PSII	M	10	ALA
PSII	M	4	ASN
PSII	M	9	ILE
PSII	M	24	ILE
PSII	M	17	VAL
PSII	M	6	LEU
PSII	M	21	PHE
PSII	M	14	PHE
PSII	T	13	THR
PSII	T	7	THR
PSII	T	11	VAL
PSII	T	10	LEU
PSII	T	4	LEU
PSII	T	16	ILE
PSII	T	17	ILE
PSII	T	21	ILE
PSII	T	22	PHE
PSII	T	14	LEU
PSII	T	18	PHE
PSII	T	23	PHE
PSII	Z	20	LEU
PSII	Z	12	LEU
PSII	Z	54	VAL
PSII	Z	13	ILE
PSII	Z	55	GLY
PSII	Z	17	SER
PSII	Z	51	VAL
PSII	Z	52	PHE
PSII	Z	24	PRO
PSII	Z	16	SER
PSII	Z	28	ALA
PSII	Z	58	ASN
